# Supplementary material for: Identification of novel microRNAs in the sheep heart and their regulation in heart failure
Source: Sci Rep. 2017 Aug 15;7:8250. doi: 10.1038/s41598-017-08574-x (PMC5557765; doi:10.1038/s41598-017-08574-x)
Supplement: Supplementary file 1 — Table S1 [file 41598_2017_8574_MOESM1_ESM.xlsx]

## Sheet: Suppl Table 1
Supplementary Table S1: List of miRNAs aligned 100% with one or more hsa-, mmu- and rno-miRNAs
miRNA_ID	chr	strand	start	end	sequence	length	Control	HF	HF-R	Mean		Summary:	All counts	>10 counts
hsa-/mmu-/rno-												hsa-/mmu-/rno-	99	80
hsa-/mmu-/rno-let-7c-3p	NC_019458.2	-	138651629	138651650	CTGTACAACCTTCTAGCTTTCC	22	33	46	19	32.6667		hsa-/mmu-	25	15
hsa-/mmu-/rno-let-7d-3p	NC_019459.2	-	27327402	27327423	CTATACGACCTGCTGCCTTTCT	22	1001	1130	924	1018.33		hsa-/rno-	11	6
hsa-/mmu-/rno-let-7e-3p	NC_019471.2	+	56457243	56457264	CTATACGGCCTCCTAGCTTTCC	22	14	19	25	19.3333		mmu-/rno-	17	10
hsa-/mmu-/rno-let-7i-3p	NC_019460.2	-	156661936	156661957	CTGCGCAAGCTACTGCCTTGCT	22	59	90	76	75		hsa-	87	46
hsa-/mmu-miR-1-3p/rno-miR-1b	NC_019470.2	-	53971898	53971919	TGGAATGTAAAGAAGTATGTAT	22	1207000	1480052	1890620	1.52589e+06		mmu-	32	11
hsa-/mmu-/rno-miR-101-3p	NC_019458.2	-	40172021	40172041	TACAGTACTGTGATAACTGAA	21	3726	11375	4592	6564.33		rno-	36	18
hsa-/mmu-/rno-miR-106b-3p	NC_019481.2	+	36244171	36244192	CCGCACTGTGGGTACTTGCTGC	22	18	23	35	25.3333		Total no. of miRNAs	307	186
hsa-/mmu-/rno-miR-122-5p	NC_019480.2	+	57758277	57758298	TGGAGTGTGACAATGGTGTTTG	22	3	36	3	14
hsa-/mmu-/rno-miR-125a-3p	NC_019471.2	+	56457732	56457753	ACAGGTGAGGTTCTTGGGAGCC	22	2	2	3	2.33333
hsa-/mmu-/rno-miR-125b-1-3p	NC_019472.2	-	32240532	32240553	ACGGGTTAGGCTCTTGGGAGCT	22	69	65	61	65
hsa-/mmu-/rno-miR-128-3p	NC_019459.2	-	174043825	174043845	TCACAGTGAACCGGTCTCTTT	21	17556	17058	11733	15449
hsa-/mmu-/rno-miR-129-5p	NC_019461.2	+	92460227	92460247	CTTTTTGCGGTCTGGGCTTGC	21	10	8	14	10.6667
hsa-/mmu-/rno-miR-130a-3p	NC_019472.2	+	77981052	77981073	CAGTGCAATGTTAAAAGGGCAT	22	4	6	3	4.33333
hsa-/mmu-/rno-miR-135a-5p	NC_019460.2	+	166585346	166585368	TATGGCTTTTTATTCCTATGTGA	23	2	3	3	2.66667
hsa-/mmu-/rno-miR-138-5p	NC_019471.2	+	24270400	24270422	AGCTGGTGTTGTGAATCAGGCCG	23		1		1
hsa-/mmu-/rno-miR-140-3p	NC_019471.2	+	36208228	36208248	TACCACAGGGTAGAACCACGG	21	1726	3680	2260	2555.33
hsa-/mmu-/rno-miR-140-5p	NC_019471.2	+	36208189	36208210	CAGTGGTTTTACCCTATGGTAG	22	1937	4912	3492	3447
hsa-/mmu-/rno-miR-142-3p	NC_019468.2	-	8831671	8831693	TGTAGTGTTTCCTACTTTATGGA	23	521	592	484	532.333
hsa-/mmu-/rno-miR-142-5p	NC_019468.2	-	8831709	8831729	CATAAAGTAGAAAGCACTACT	21	358	302	364	341.333
hsa-/mmu-/rno-miR-144-3p	NC_019468.2	-	19829681	19829700	TACAGTATAGATGATGTACT	20	412	417	299	376
hsa-/mmu-/rno-miR-145-5p	NC_019462.2	+	58249977	58249999	GTCCAGTTTTCCCAGGAATCCCT	23	1872	3618	2919	2803
hsa-/mmu-/rno-miR-147b	NC_019464.2	-	61971061	61971082	GTGTGCGGAAATGCTTCTGCTA	22	8	8	7	7.66667
hsa-/mmu-/rno-miR-149-5p	NC_019458.2	-	1038470	1038492	TCTGGCTCCGTGTCTTCACTCCC	23	174	376	162	237.333
hsa-/mmu-/rno-miR-151a-5p	NC_019458.2	+	18679159	18679179	TCGAGGAGCTCACAGTCTAGT	21	496	561	462	506.333
hsa-/mmu-/rno-miR-15b-3p	NC_019458.2	-	224971353	224971374	CGAATCATTATTTGCTGCTCTA	22	2	2	3	2.33333
hsa-/mmu-/rno-miR-15b-5p	NC_019458.2	-	224971391	224971412	TAGCAGCACATCATGGTTTACA	22	15	77	22	38
hsa-/mmu-/rno-miR-181a-3p	NC_019469.2	-	75782774	75782795	ACCATCGACCGTTGATTGTACC	22	54	34	27	38.3333
hsa-/mmu-/rno-miR-181d-5p	NC_019462.2	-	9855192	9855214	AACATTCATTGTTGTCGGTGGGT	23	81	129	96	102
hsa-/mmu-/rno-miR-183-5p	NW_014643143.1	-	1408	1429	TATGGCACTGGTAGAATTCACT	22	1	5	6	4
hsa-/mmu-/rno-miR-186-5p	NC_019458.2	-	46323763	46323784	CAAAGAATTCTCCTTTTGGGCT	22	3727	6139	4516	4794
hsa-/mmu-/rno-miR-188-5p	NC_019484.2	-	52183778	52183798	CATCCCTTGCATGGTGGAGGG	21	5	12	3	6.66667
hsa-/mmu-/rno-miR-18a-5p	NC_019467.2	+	66141801	66141823	TAAGGTGCATCTAGTGCAGATAG	23	17	36	25	26
hsa-/mmu-/rno-miR-190a-5p	NC_019464.2	-	44267068	44267089	TGATATGTTTGATATATTAGGT	22	6	19	19	14.6667
hsa-/mmu-/rno-miR-192-5p	NC_019478.2	-	42320898	42320918	CTGACCTATGAATTGACAGCC	21	1034	1595	804	1144.33
hsa-miR-195-3p/mmu-/rno-miR-195a-3p	NC_019468.2	-	26392765	26392786	CCAATATTGGCTGTGCTGCTCC	22	129	135	86	116.667
hsa-/mmu-/rno-miR-196a-5p	NC_019460.2	-	132216787	132216808	TAGGTAGTTTCATGTTGTTGGG	22	1			1
hsa-/mmu-/rno-miR-196b-5p	NC_019461.2	+	68836367	68836388	TAGGTAGTTTCCTGTTGTTGGG	22	2	1	3	2
hsa-/mmu-/rno-miR-199a-5p	NC_019462.2	-	12898462	12898484	CCCAGTGTTCAGACTACCTGTTC	23	4302	7497	8147	6648.67
hsa-/mmu-/rno-miR-204-3p	NC_019459.2	+	65421684	65421704	GCTGGGAAGGCAAAGGGACGT	21	5	11	10	8.66667
hsa-/mmu-/rno-miR-204-5p	NC_019459.2	+	65421645	65421666	TTCCCTTTGTCATCCTATGCCT	22	435	745	495	558.333
hsa-/mmu-/rno-miR-206	NC_019477.2	+	24289597	24289618	TGGAATGTAAGGAAGTGTGTGG	22	24	42	43	36.3333
hsa-/mmu-/rno-miR-208b-3p	NC_019464.2	+	21111702	21111723	ATAAGACGAACAAAAGGTTTGT	22	4316	7873	6108	6099
hsa-/mmu-/rno-miR-20a-5p	NC_019460.2	-	76454617	76454639	TAAAGTGCTTATAGTGCAGGTAG	23	1596	3958	2365	2639.67
hsa-/mmu-/rno-miR-210-3p	NC_019478.2	+	49393726	49393747	CTGTGCGTGTGACAGCGGCTGA	22	7	30	18	18.3333
hsa-/mmu-/rno-miR-214-3p	NC_019469.2	-	37687871	37687892	ACAGCAGGCACAGACAGGCAGT	22	37	57	99	64.3333
hsa-/mmu-/rno-miR-216b-5p	NC_019460.2	+	67885315	67885336	AAATCTCTGCAGGCAAATGTGA	22	5	27	7	13
hsa-/mmu-/rno-miR-221-5p	NC_019484.2	-	42566484	42566505	ACCTGGCATACAATGTAGATTT	22	14	30	46	30
hsa-/mmu-/rno-miR-222-3p	NC_019484.2	-	42567109	42567129	AGCTACATCTGGCTACTGGGT	21	263	270	304	279
hsa-/mmu-/rno-miR-22-5p	NC_019468.2	-	22392980	22393001	AGTTCTTCAGTGGCAAGCTTTA	22	102	364	167	211
hsa-/mmu-/rno-miR-24-3p	NC_019459.2	-	31170661	31170682	TGGCTCAGTTCAGCAGGAACAG	22	13133	32842	17847	21274
hsa-/mmu-/rno-miR-26b-3p	NC_019459.2	+	219394335	219394356	CCTGTTCTCCATTACTTGGCTC	22	18	48	28	31.3333
hsa-/mmu-/rno-miR-27a-5p	NC_019462.2	+	9882311	9882332	AGGGCTTAGCTGCTTGTGAGCA	22	41	64	43	49.3333
hsa-/mmu-/rno-miR-27b-5p	NC_019459.2	-	31171233	31171254	AGAGCTTAGCTGATTGGTGAAC	22	138	281	172	197
hsa-/mmu-/rno-miR-28-5p	NC_019458.2	-	196729411	196729432	AAGGAGCTCACAGTCTATTGAG	22	781	1464	910	1051.67
hsa-/mmu-/rno-miR-29c-5p	NC_019469.2	+	73616325	73616346	TGACCGATTTCTCCTGGTGTTC	22	6	19	9	11.3333
hsa-/mmu-/rno-miR-301a-3p	NC_019468.2	-	9646683	9646705	CAGTGCAATAGTATTGTCAAAGC	23	7	22	8	12.3333
hsa-/mmu-/rno-miR-3074-3p	NC_019459.2	+	31170701	31170722	GATATCAGCTCAGTAGGCACCG	22		2		2
hsa-/mmu-/rno-miR-30c-1-3p	NC_019458.2	+	15038363	15038384	CTGGGAGAGGGTTGTTTACTCC	22	55	77	40	57.3333
hsa-/mmu-/rno-miR-30d-3p	NC_019466.2	+	19937154	19937175	CTTTCAGTCAGATGTTTGCTGC	22	53	76	43	57.3333
hsa-/mmu-/rnomiR-320a	NC_019459.2	+	43152961	43152982	AAAAGCTGGGTTGAGAGGGCGA	22	1128	3271	1451	1950
hsa-/mmu-/rno-miR-324-5p	NC_019468.2	-	26528520	26528542	CGCATCCCCTAGGGCATTGGTGT	23	4	9	5	6
hsa-/mmu-/rno-miR-32-5p	NC_019459.2	+	14247024	14247045	TATTGCACATTACTAAGTTGCA	22	174	440	260	291.333
hsa-/mmu-/rno-miR-328-3p	NC_019471.2	-	34090513	34090534	CTGGCCCTCTCTGCCCTTCCGT	22	2201	2443	1745	2129.67
hsa-/mmu-/rno-miR-330-5p	NC_019471.2	-	52187189	52187210	TCTCTGGGCCTGTGTCTTAGGC	22	1	3	1	1.66667
hsa-/mmu-/rno-miR-331-3p	NC_019460.2	+	131159404	131159424	GCCCCTGGGCCTATCCTAGAA	21	2	31	7	13.3333
hsa-/mmu-/rno-miR-335-5p	NC_019461.2	+	94261618	94261640	TCAAGAGCAATAACGAAAAATGT	23	20	27	33	26.6667
hsa-/mmu-/rno-miR-33a-5p	NC_019460.2	+	216667531	216667551	GTGCATTGTAGTTGCATTGCA	21	3	5	6	4.66667
hsa-/mmu-/rno-miR-340-3p	NC_019462.2	+	921896	921917	TCCGTCTCAGTTACTTTATAGC	22	248	448	219	305
hsa-/mmu-/rno-miR-340-5p	NC_019462.2	+	921854	921875	TTATAAAGCAATGAGACTGATT	22	1096	1306	1105	1169
hsa-/mmu-/rno-miR-34a-5p	NC_019469.2	+	42380389	42380410	TGGCAGTGTCTTAGCTGGTTGT	22	22	36	19	25.6667
hsa-/mmu-/rno-miR-34c-5p	NC_019472.2	+	21205917	21205939	AGGCAGTGTAGTTAGCTGATTGC	23	7	18	16	13.6667
hsa-/mmu-/rno-miR-361-5p	NC_019484.2	-	73654887	73654908	TTATCAGAATCTCCAGGGGTAC	22	338	983	614	645
hsa-/mmu-/rno-miR-365a-3p	NC_019468.2	-	18054836	18054857	TAATGCCCCTAAAAATCCTTAT	22	202	539	533	424.667
hsa-/mmu-/rno-miR-378a-5p	NC_019462.2	+	58512077	58512098	CTCCTGACTCCAGGTCCTGTGT	22	1297	1510	1243	1350
hsa-/mmu-/rno-miR-421	NC_019484.2	-	62796514	62796536	ATCAACAGACATTAATTGGGCGC	23	111	242	181	178
hsa-/mmu-/rno-miR-423-3p	NC_019468.2	+	20829112	20829134	AGCTCGGTCTGAGGCCCCTCAGT	23	17696	18317	14356	16789.7
hsa-/mmu-/rno-miR-425-5p	NC_019476.2	+	50931366	50931388	AATGACACGATCACTCCCGTTGA	23	19	36	17	24
hsa-/mmu-/rno-miR-449a	NC_019473.2	+	24002489	24002510	TGGCAGTGTATTGTTAGCTGGT	22	3	7	4	4.66667
hsa-/mmu-/rno-miR-451-5p	NC_019468.2	-	19829539	19829560	AAACCGTTACCATTACTGAGTT	22	653	653	421	575.667
hsa-/mmu-/rno-miR-455-5p	NC_019459.2	-	9508073	9508094	TATGTGCCTTTGGACTACATCG	22	197	321	196	238
hsa-/mmu-/rno-miR-484	NC_019481.2	+	14048766	14048787	TCAGGCTCAGTCCCCTCCCGAT	22	1047	1387	1156	1196.67
hsa-/mmu-/rno-miR-486-5p	NC_019483.2	-	35044227	35044248	TCCTGTACTGAGCTGCCCCGAG	22	15246	20051	16597	17298
hsa-/mmu-/rno-miR-490-3p	NC_019461.2	+	100374678	100374699	CAACCTGGAGGACTCCATGCTG	22	1098	2459	1307	1621.33
hsa-/mmu-/rno-miR-490-5p	NC_019461.2	+	100374641	100374660	CCATGGATCTCCAGGTGGGT	20	8	20	15	14.3333
hsa-/mmu-/rno-miR-499a-5p	NC_019470.2	+	63735159	63735179	TTAAGACTTGCAGTGATGTTT	21	200857	322724	254773	259451
hsa-/mmu-/rno-miR-505-5p	NC_019484.2	+	90274508	90274529	GGGAGCCAGGAAGTATTGATGT	22	7	3	2	4
hsa-/mmu-/rno-miR-532-3p	NC_019484.2	-	52184062	52184083	CCTCCCACACCCAAGGCTTGCA	22	8	12	10	10
hsa-/mmu-/rno-miR-542-3p	NC_019484.2	+	95218728	95218749	TGTGACAGATTGATAACTGAAA	22	194	457	270	307
hsa-/mmu-/rno-miR-652-3p	NC_019484.2	-	118186910	118186930	AATGGCGCCACTAGGGTTGTG	21	111	277	127	171.667
hsa-/mmu-/rno-miR-671-3p	NC_019461.2	+	113182317	113182337	TCCGGTTCTCAGGGCTCCACC	21	20	23	13	18.6667
hsa-/mmu-/rno-miR-708-5p	NC_019478.2	+	15977967	15977989	AAGGAGCTTACAATCTAGCTGGG	23	459	947	526	644
hsa-/mmu-/rno-miR-7-5p	NC_019459.2	+	35588007	35588029	TGGAAGACTAGTGATTTTGTTGT	23	340	663	395	466
hsa-/mmu-/rno-miR-874-3p	NC_019462.2	-	46392158	46392179	CTGCCCTGGCCCGAGGGACCGA	22	1	1	1	1
hsa-/mmu-/rno-miR-877-5p	NC_019477.2	-	27415425	27415444	GTAGAGGAGATGGCGCAGGG	20	2	3	2	2.33333
hsa-/mmu-/rno-miR-93-5p	NC_019481.2	+	36244337	36244359	CAAAGTGCTGTTCGTGCAGGTAG	23	699	1746	1056	1167
hsa-/mmu-/rno-miR-9-3p	NC_019458.2	-	104852762	104852783	ATAAAGCTAGATAACCGAAAGT	22	17	12	11	13.3333
hsa-/mmu-/rno-miR-9-5p	NC_019458.2	-	104852800	104852822	TCTTTGGTTATCTAGCTGTATGA	23	390	549	248	395.667
hsa-/mmu-/rno-miR-99b-3p	NC_019471.2	+	56457067	56457088	CAAGCTCGTGTCTGTGGGTCCG	22	44	56	38	46
hsa-/mmu-/rno-miR-99b-5p	NC_019471.2	+	56457029	56457050	CACCCGTAGAACCGACCTTGCG	22	7636	9595	7185	8138.67
hsa-/mmu-
hsa-/mmu-miR-127-5p	NC_019475.2	+	64385319	64385340	CTGAAGCTCAGAGGGCTCTGAT	22	17	13	16	15.3333
hsa-/mmu-miR-146b-5p	NC_019479.2	+	22198344	22198365	TGAGAACTGAATTCCATAGGCT	22	152	126	166	148
hsa-/mmu-miR-148a-5p	NC_019461.2	+	69902138	69902159	AAAGTTCTGAGACACTCCGACT	22	321	307	242	290
hsa-/mmu-miR-15a-5p	NC_019467.2	-	19805015	19805036	TAGCAGCACATAATGGTTTGTG	22	17	50	19	28.6667
hsa-/mmu-miR-193b-5p	NC_019481.2	+	13212576	13212597	CGGGGTTTTGAGGGCGAGATGA	22	2	9	4	5
hsa-/mmu-miR-194-3p	NC_019478.2	-	42321069	42321090	CCAGTGGGGCTGCTGTTATCTG	22	1	3	1	1.66667
hsa-/mmu-miR-208a-3p	NC_019464.2	+	21140684	21140705	ATAAGACGAGCAAAAAGCTTGT	22	22	27	75	41.3333
hsa-/mmu-miR-212-5p	NC_019468.2	-	22652165	22652187	ACCTTGGCTCTAGACTGCTTACT	23	32	35	31	32.6667
hsa-/mmu-miR-214-5p	NC_019469.2	-	37687912	37687933	TGCCTGTCTACACTTGCTGTGC	22	54	109	127	96.6667
hsa-/mmu-miR-301a-5p	NC_019468.2	-	9646721	9646742	GCTCTGACTTTATTGCACTACT	22	47	63	44	51.3333
hsa-/mmu-miR-3064-5p	NC_019468.2	-	48047980	48048000	TCTGGCTGTTGTGGTGTGCAA	21	1	1		1
hsa-/mmu-miR-3074-5p	NC_019459.2	+	31170663	31170683	GTTCCTGCTGAACTGAGCCAG	21	15	52	32	33
hsa-/mmu-miR-331-5p	NC_019460.2	+	131159369	131159390	CTAGGTATGGTCCCAGGGATCC	22	2	7	5	4.66667
hsa-/mmu-miR-335-3p	NC_019461.2	+	94261654	94261675	TTTTTCATTATTGCTCCTGACC	22	172	178	149	166.333
hsa-/mmu-miR-338-3p	NW_014640484.1	-	15277	15298	TCCAGCATCAGTGATTTTGTTG	22		2		2
hsa-/mmu-miR-33a-3p	NC_019460.2	+	216667570	216667591	CAATGTTTCCACAGTGCATCAC	22	1			1
hsa-/mmu-miR-365a-5p	NC_019481.2	+	13217254	13217276	AGGGACTTTTGGGGGCAGATGTG	23	1	9	8	6
hsa-/mmu-miR-365b-5p	NC_019468.2	-	18054875	18054896	AGGGACTTTCAGGGGCAGCTGT	22		1		1
hsa-/mmu-miR-423-5p	NC_019468.2	+	20829076	20829098	TGAGGGGCAGAGAGCGAGACTTT	23	5182	3869	4661	4570.67
hsa-/mmu-miR-450a-5p	NC_019484.2	+	95219858	95219879	TTTTGCGATGTGTTCCTAATAT	22	573	776	721	690
hsa-/mmu-miR-491-5p	NC_019459.2	+	88543992	88544013	AGTGGGGAACCCTTCCATGAGG	22	2	4	6	4
hsa-/mmu-miR-532-5p	NC_019484.2	-	52184099	52184120	CATGCCTTGAGTGTAGGACCGT	22	4355	3896	3896	4049
hsa-/mmu-miR-671-5p	NC_019461.2	+	113182278	113182300	AGGAAGCCCTGGAGGGGCTGGAG	23	1		2	1.5
hsa-/mmu-miR-7-1-3p	NC_019459.2	+	35588049	35588070	CAACAAATCACAGTCTGCCATA	22	15	30	25	23.3333
hsa-/mmu-miR-744-5p	NC_019468.2	+	30247265	30247286	TGCGGGGCTAGGGCTAACAGCA	22	60	106	39	68.3333
hsa-/rno-
hsa-/rno-let-7a-2-3p	NC_019472.2	-	32287270	32287291	CTGTACAGCCTCCTAGCTTTCC	22	3	6	2	3.66667
hsa-/rno-let-7g-3p	NC_019476.2	+	48614119	48614139	CTGTACAGGCCACTGCCTTGC	21	2			2
hsa-/rno-miR-1306-5p	NC_019474.2	+	72108163	72108184	CCACCTCCCCTGCAAACGTCCA	22	15	20	15	16.6667
hsa-/rno-miR-133a-5p	NC_019470.2	-	53961804	53961825	AGCTGGTAAAATGGAACCAAAT	22	1567	2073	2040	1893.33
hsa-/rno-miR-136-3p	NC_019475.2	+	64387029	64387050	CATCATCGTCTCAAATGAGTCT	22	254	283	249	262
hsa-/rno-miR-224-5p	NC_019484.2	+	78980293	78980313	CAAGTCACTAGTGGTTCCGTT	21	554	878	722	718
hsa-/rno-miR-29b-2-5p	NC_019469.2	+	73615808	73615829	CTGGTTTCACATGGTGGCTTAG	22	3	5		4
hsa-/rno-miR-3120-3p	NC_019469.2	+	37687913	37687933	CACAGCAAGTGTAGACAGGCA	21	2	5	8	5
hsa-/rno-miR-452-5p	NC_019484.2	+	78979264	78979285	AACTGTTTGCAGAGGAAACTGA	22	427	1152	509	696
hsa-/rno-miR-499a-3p	NC_019470.2	+	63735196	63735217	AACATCACAGCAAGTCTGTGCT	22	265	496	365	375.333
hsa-/rno-miR-98-3p	NC_019484.2	+	49407169	49407190	CTATACAACTTACTACTTTCCC	22	5	2		3.5
hsa-
hsa-let-7a-3p	NC_019459.2	-	27329967	27329987	CTATACAATCTACTGTCTTTC	21	33	74	56	54.3333
hsa-let-7f-2-3p	NC_019484.2	+	49406279	49406300	CTATACAGTCTACTGTCTTTCC	22	29	18	20	22.3333
hsa-miR-101-5p	NC_019458.2	-	40172056	40172077	CAGTTATCACAGTGCTGATGCT	22	1		1	1
hsa-miR-105-5p	NC_019484.2	+	78656634	78656656	TCAAATGCTCAGACTCCTGTGGT	23	1		1	1
hsa-miR-10b-3p	NC_019459.2	-	132869001	132869022	ACAGATTCGATTCTAGGGGAAT	22	7	16	15	12.6667
hsa-miR-1246	NC_019468.2	+	42611406	42611424	AATGGATTTTTGGAGCAGG	19	2		2	2
hsa-miR-1248	NC_019458.2	-	198512085	198512111	ACCTTCTTGTATAAGCACTGTGCTAAA	27		2	1	1.5
hsa-miR-125b-2-3p	NC_019458.2	-	138599152	138599173	TCACAAGTCAGGCTCTTGGGAC	22	9	18	8	11.6667
hsa-miR-1271-3p	NC_019458.2	+	91485088	91485109	AGTGCCTGCTATGTGCCAGGCA	22		1		1
hsa-miR-1277-3p	NC_019484.2	-	110672186	110672207	TACGTAGATATATATGTATTTT	22		2	4	3
hsa-miR-128-1-5p	NC_019459.2	-	174043858	174043880	CGGGGCCGTAGCACTGTCTGAGA	23		1	2	1.5
hsa-miR-1306-3p	NC_019474.2	+	72108203	72108220	ACGTTGGCTCTGGTGGTG	18	1	1		1
hsa-miR-1307-3p	NC_019479.2	-	23028430	23028451	ACTCGGCGTGGCGTCGGTCGTG	22	252	386	195	277.667
hsa-miR-1307-5p	NC_019479.2	-	23028470	23028490	TCGACCGGACCTCGACCGGCT	21	88	133	91	104
hsa-miR-1343-3p	NC_019472.2	+	63549867	63549888	CTCCTGGGGCCCGCACTCTCGC	22	313	390	285	329.333
hsa-miR-143-5p	NC_019462.2	+	58248564	58248585	GGTGCAGTGCTGCATCTCTGGT	22	259	334	379	324
hsa-miR-144-5p	NC_019468.2	-	19829716	19829737	GGATATCATCATATACTGTAAG	22	11	39	14	21.3333
hsa-miR-145-3p	NC_019462.2	+	58250015	58250036	GGATTCCTGGAAATACTGTTCT	22	1328	1935	1563	1608.67
hsa-miR-151a-3p	NC_019466.2	+	15812582	15812602	CTAGACTGAAGCTCCTTGAGG	21	5360	8355	5095	6270
hsa-miR-151b	NC_019458.2	+	18679159	18679176	TCGAGGAGCTCACAGTCT	18	13	19	9	13.6667
hsa-miR-155-5p	NC_019458.2	-	128884733	128884755	TTAATGCTAATCGTGATAGGGGT	23	716	1105	1065	962
hsa-miR-16-1-3p	NC_019467.2	-	19804833	19804854	CCAGTATTAACTGTGCTGCTGA	22	1	3	2	2
hsa-miR-17-3p	NC_019467.2	+	66141703	66141724	ACTGCAGTGAAGGCACTTGTAG	22	4	6	2	4
hsa-miR-181b-2-3p	NC_019460.2	-	11055021	11055040	CTCACTGATCAATGAATGCA	20		1	1	1
hsa-miR-181b-5p	NC_019460.2	-	11055056	11055078	AACATTCATTGCTGTCGGTGGGT	23	532	640	524	565.333
hsa-miR-181c-3p	NC_019462.2	-	9855333	9855354	AACCATCGACCGTTGAGTGGAC	22	5	5	3	4.33333
hsa-miR-18a-3p	NC_019467.2	+	66141842	66141864	ACTGCCCTAAGTGCTCCTTCTGG	23		3	3	3
hsa-miR-18b-5p	NC_019484.2	+	95476883	95476905	TAAGGTGCATCTAGTGCAGTTAG	23	17	36	25	26
hsa-miR-190a-3p	NC_019464.2	-	44267032	44267052	CTATATATCAAACATATTCCT	21		2	1	1.5
hsa-miR-197-3p	NC_019458.2	+	85905040	85905061	TTCACCACCTTCTCCACCCAGC	22	765	1315	728	936
hsa-miR-199b-5p	NC_019460.2	+	7905492	7905514	CCCAGTGTTTAGACTATCTGTTC	23	1574	2283	2218	2025
hsa-miR-215-5p	NC_019469.2	-	21668124	21668144	ATGACCTATGAATTGACAGAC	21	4	2	3	3
hsa-miR-216a-5p	NC_019460.2	+	67899519	67899540	TAATCTCAGCTGGCAACTGTGA	22		3	3	3
hsa-miR-217	NC_019460.2	+	67911000	67911022	TACTGCATCAGGAACTGATTGGA	23	1	15	1	5.66667
hsa-miR-219a-1-3p	NC_019477.2	+	7466433	7466454	AGAGTTGAGTCTGGACGTCCCG	22	1	5	2	2.66667
hsa-miR-2355-3p	NC_019459.2	-	208122490	208122511	ATTGTCCTTGCTGTTTGGAGAT	22	13	6	11	10
hsa-miR-23b-5p	NC_019459.2	-	31171461	31171482	TGGGTTCCTGGCATGCTGATTT	22	18	13	25	18.6667
hsa-miR-24-1-5p	NC_019459.2	-	31170698	31170719	TGCCTACTGAGCTGATATCAGT	22	15	41	25	27
hsa-miR-24-2-5p	NC_019462.2	+	9882464	9882485	TGCCTACTGAGCTGAAACACAG	22	2	8	7	5.66667
hsa-miR-26a-2-3p	NC_019460.2	+	161359115	161359136	CCTATTCTTGATTACTTGTTTC	22	8	16	9	11
hsa-miR-29b-1-5p	NC_019461.2	-	94606919	94606942	GCTGGTTTCATATGGTGGTTTAGA	24	2	2		2
hsa-miR-3065-5p	NW_014640484.1	+	15276	15298	TCAACAAAATCACTGATGCTGGA	23	3	3	1	2.33333
hsa-miR-30b-3p	NC_019466.2	+	19941602	19941623	CTGGGAGGTGGATGTTTACTTC	22	46	73	46	55
hsa-miR-3120-5p	NC_019469.2	+	37687875	37687895	CCTGTCTGTGCCTGCTGTACA	21			1	1
hsa-miR-3184-3p	NC_019468.2	-	20829076	20829098	AAAGTCTCGCTCTCTGCCCCTCA	23	5182	3869	4661	4570.67
hsa-miR-32-3p	NC_019459.2	+	14247065	14247086	CAATTTAGTGTGTGTGATATTT	22	2		1	1.5
hsa-miR-324-3p	NC_019468.2	-	26528486	26528505	ACTGCCCCAGGTGCTGCTGG	20		2	1	1.5
hsa-miR-326	NC_019472.2	-	52633659	52633678	CCTCTGGGCCCTTCCTCCAG	20	14	13	7	11.3333
hsa-miR-330-3p	NC_019471.2	-	52187149	52187171	GCAAAGCACACGGCCTGCAGAGA	23	21	51	36	36
hsa-miR-3529-3p	NC_019459.2	-	35588007	35588030	AACAACAAAATCACTAGTCTTCCA	24	3626	6802	3340	4589.33
hsa-miR-3607-3p	NC_019462.2	+	83562961	83562980	ACTGTAAACGCTTTCTGATG	20	103	91	58	84
hsa-miR-361-3p	NC_019484.2	-	73654848	73654870	TCCCCCAGGTGTGATTCTGATTT	23	206	184	292	227.333
hsa-miR-3653-3p	NC_019474.2	-	68128627	68128644	CTAAGAAGTTGACTGAAG	18	4	2	2	2.66667
hsa-miR-378a-3p	NC_019462.2	+	58512115	58512136	ACTGGACTTGGAGTCAGAAGGC	22	131555	154925	90168	125549
hsa-miR-378b	NC_019465.2	-	12711718	12711736	ACTGGACTTGGAGGCAGAA	19	3			3
hsa-miR-378d	NC_019459.2	-	204410513	204410532	ACTGGACTTGGAGTCAGAAA	20	77	103	65	81.6667
hsa-miR-378e	NC_019458.2	-	196693521	196693539	ACTGGACTTGGAGTCAGGA	19	5	5	2	4
hsa-miR-378f	NC_019478.2	+	43368557	43368576	ACTGGACTTGGAGCCAGAAG	20	7	7	9	7.66667
hsa-miR-378g	NC_019461.2	+	10759574	10759593	ACTGGGCTTGGAGTCAGAAG	20	6	13	4	7.66667
hsa-miR-383-5p	NC_019483.2	+	20946003	20946024	AGATCAGAAGGTGATTGTGGCT	22	5	2	5	4
hsa-miR-424-3p	NC_019484.2	+	95213599	95213619	CAAAACGTGAGGCGCTGCTAT	21	319	399	385	367.667
hsa-miR-424-5p	NC_019484.2	+	95213562	95213583	CAGCAGCAATTCATGTTTTGAA	22	26	65	38	43
hsa-miR-425-3p	NC_019476.2	+	50931407	50931428	ATCGGGAATGTCGTGTCCGCCC	22	15	17	14	15.3333
hsa-miR-4508	NC_019460.2	-	1797508	1797524	GCGGGGCTGGGCGCGCG	17		3	1	2
hsa-miR-450b-5p	NC_019484.2	+	95220172	95220193	TTTTGCAATATGTTCCTGAATA	22	60	133	98	97
hsa-miR-454-3p	NC_019468.2	-	9637075	9637097	TAGTGCAATATTGCTTATAGGGT	23	25	49	39	37.6667
hsa-miR-455-3p	NC_019459.2	-	9508036	9508056	GCAGTCCATGGGCATATACAC	21	11	37	19	22.3333
hsa-miR-497-5p	NC_019468.2	-	26393129	26393149	CAGCAGCACACTGTGGTTTGT	21	52	38	27	39
hsa-miR-499b-3p	NC_019470.2	-	63735157	63735178	AACATCACTGCAAGTCTTAACA	22	200857	322724	254773	259451
hsa-miR-499b-5p	NC_019470.2	-	63735194	63735214	ACAGACTTGCTGTGATGTTCA	21	14	17	8	13
hsa-miR-500a-3p	NC_019484.2	-	52168272	52168293	ATGCACCTGGGCAAGGATTCTG	22	19	35	23	25.6667
hsa-miR-500a-5p	NC_019484.2	-	52168310	52168332	TAATCCTTGCTACCTGGGTGAGA	23	2	11		6.5
hsa-miR-505-3p	NC_019484.2	+	90274544	90274565	CGTCAACACTTGCTGGTTTCCT	22	6	2	4	4
hsa-miR-542-5p	NC_019484.2	+	95218691	95218713	TCGGGGATCATCATGTCACGAGA	23	1	9	9	6.33333
hsa-miR-576-3p	NC_019484.2	-	117269962	117269983	AAGATGTGGAAAAATTGGAATC	22	1			1
hsa-miR-582-5p	NC_019473.2	+	19652251	19652273	TTACAGTTGTTCAACCAGTTACT	23	5	11	2	6
hsa-miR-592	NC_019461.2	-	91361215	91361236	TTGTGTCAATATGCGATGATGT	22	1	5	4	3.33333
hsa-miR-628-3p	NC_019464.2	+	51907296	51907316	TCTAGTAAGAGTGGCAGTCGA	21	2	18	5	8.33333
hsa-miR-628-5p	NC_019464.2	+	51907258	51907279	ATGCTGACATATTTACTAGAGG	22	44	151	59	84.6667
hsa-miR-6516-3p	NC_019468.2	+	53742673	53742694	ATCATGTATGATACTGCAAACA	22	4	18	7	9.66667
hsa-miR-652-5p	NC_019484.2	-	118186946	118186970	CAACCCTAGGAGAGGGTGCCATTCA	25	111	277	127	171.667
hsa-miR-656-3p	NC_019475.2	+	64563638	64563658	AATATTATACAGTCAACCTCT	21	3	5	8	5.33333
hsa-miR-767-5p	NC_019484.2	+	78655366	78655388	TGCACCATGGTTGTCTGAGCATG	23	2	1	1	1.33333
hsa-miR-877-3p	NC_019477.2	-	27415360	27415380	TCCTCTTCTCCCTCCTCCCAG	21	3	3	4	3.33333
hsa-miR-95-3p	NC_019463.2	-	113614264	113614285	TTCAACGGGTATTTATTGAGCA	22	605	1916	1141	1220.67
hsa-miR-98-5p	NC_019484.2	+	49407111	49407132	TGAGGTAGTAAGTTGTATTGTT	22	2259	4284	3328	3290.33
hsa-miR-99a-3p	NC_019458.2	-	138652393	138652414	CAAGCTCGCTTCTATGGGTCTG	22	11	27	16	18
mmu-/rno-
mmu-/rno-let-7a-1-3p	NC_019459.2	-	27329966	27329987	CTATACAATCTACTGTCTTTCC	22	488	353	429	423.333
mmu-/rno-let-7f-2-3p	NC_019484.2	+	49406279	49406299	CTATACAGTCTACTGTCTTTC	21	1	3	1	1.66667
mmu-/rno-miR-101a-5p	NC_019458.2	-	40172057	40172078	TCAGTTATCACAGTGCTGATGC	22	3	6		4.5
mmu-/rno-miR-137-5p	NC_019458.2	-	74438978	74439000	ACGGGTATTCTTGGGTGGATAAT	23		1		1
mmu-/rno-miR-143-5p	NC_019462.2	+	58248564	58248584	GGTGCAGTGCTGCATCTCTGG	21	497	914	619	676.667
mmu-/rno-miR-144-5p	NC_019468.2	-	19829715	19829737	GGATATCATCATATACTGTAAGT	23	38	52	33	41
mmu-/rno-miR-181c-3p	NC_019462.2	-	9855332	9855353	ACCATCGACCGTTGAGTGGACC	22	12	33	20	21.6667
mmu-/rno-miR-1839-5p	NC_019466.2	-	13580280	13580301	AAGGTAGATAGAACAGGTCTTG	22	419	891	622	644
mmu-/rno-miR-212-3p	NC_019468.2	-	22652126	22652147	TAACAGTCTCCAGTCACGGCCA	22		2		2
mmu-/rno-miR-216a-3p	NC_019460.2	+	67899559	67899580	CACAGTGGTCTCTGGGATTATG	22	4	3		3.5
mmu-/rno-miR-21a-3p	NC_019468.2	+	10336543	10336564	CAACAGCAGTCGATGGGCTGTC	22	1	1	3	1.66667
mmu-/rno-miR-23b-5p	NC_019459.2	-	31171461	31171481	GGGTTCCTGGCATGCTGATTT	21	18	28	37	27.6667
mmu-/rno-miR-378a-3p	NC_019462.2	+	58512115	58512135	ACTGGACTTGGAGTCAGAAGG	21	19067	30500	14586	21384.3
mmu-/rno-miR-497a-5p	NC_019468.2	-	26393128	26393149	CAGCAGCACACTGTGGTTTGTA	22	78	129	95	100.667
mmu-/rno-miR-503-5p	NC_019484.2	+	95213893	95213915	TAGCAGCGGGAACAGTACTGCAG	23	8	33	18	19.6667
mmu-/rno-miR-542-5p	NC_019484.2	+	95218690	95218711	CTCGGGGATCATCATGTCACGA	22	194	457	270	307
mmu-/rno-miR-592-5p	NC_019461.2	-	91361215	91361237	ATTGTGTCAATATGCGATGATGT	23		1		1
mmu-
mmu-let-7a-2-3p	NC_019472.2	-	32287271	32287291	CTGTACAGCCTCCTAGCTTTC	21		1		1
mmu-let-7g-3p	NC_019476.2	+	48614118	48614139	ACTGTACAGGCCACTGCCTTGC	22	1			1
mmu-miR-100-3p	NC_019472.2	-	32292789	32292810	ACAAGCTTGTGTCTATAGGTAT	22	1	3	2	2
mmu-miR-101c	NC_019458.2	-	40172022	40172040	ACAGTACTGTGATAACTGA	19	1	4	1	2
mmu-miR-1306-3p	NC_019474.2	+	72108203	72108223	ACGTTGGCTCTGGTGGTGATG	21	4	12	4	6.66667
mmu-miR-133a-5p	NC_019470.2	-	53961804	53961824	GCTGGTAAAATGGAACCAAAT	21	17	25	33	25
mmu-miR-136-3p	NC_019475.2	+	64387030	64387051	ATCATCGTCTCAAATGAGTCTT	22		2	3	2.5
mmu-miR-142b	NC_019468.2	+	8831671	8831690	TCCATAAAGTAGGAAACACT	20			2	2
mmu-miR-145a-3p	NC_019462.2	+	58250017	58250038	ATTCCTGGAAATACTGTTCTTG	22	9	31	22	20.6667
mmu-miR-146b-3p	NC_019479.2	+	22198382	22198403	GCCCTAGGGACTCAGTTCTGGT	22	1		1	1
mmu-miR-148b-5p	NC_019460.2	-	131910816	131910839	GAAGTTCTGTTATACACTCAGGCT	24	16	9	12	12.3333
mmu-miR-181b-2-3p	NC_019460.2	-	11055019	11055040	CTCACTGATCAATGAATGCAAA	22			1	1
mmu-miR-1839-3p	NC_019475.2	+	22126363	22126385	AGACCTACTTATCTACCAACAGC	23	3	15	6	8
mmu-miR-18a-3p	NC_019467.2	+	66141842	66141863	ACTGCCCTAAGTGCTCCTTCTG	22	1	5	7	4.33333
mmu-miR-193b-3p	NC_019481.2	+	13212613	13212634	AACTGGCCCACAAAGTCCCGCT	22	83	185	148	138.667
mmu-miR-1983	NC_019477.2	-	29939356	29939376	CTCACCTGGAGCATGTTTTCT	21		3	1	2
mmu-miR-1a-2-5p	NC_019480.2	+	34708076	34708098	ACATACTTCTTTATGTACCCATA	23		1		1
mmu-miR-1b-5p	NC_019470.2	+	53971899	53971919	TACATACTTCTTTACATTCCA	21	31982	81212	50314	54502.7
mmu-miR-208b-5p	NC_019464.2	+	21111667	21111688	AAGCTTTTTGCTCGCGTTATGT	22	8	23	19	16.6667
mmu-miR-24-1-5p	NC_019459.2	-	31170698	31170720	GTGCCTACTGAGCTGATATCAGT	23	74	85	90	83
mmu-miR-25-5p	NC_019481.2	+	36244543	36244564	AGGCGGAGACTTGGGCAATTGC	22	3	10	5	6
mmu-miR-29b-2-5p	NC_019469.2	+	73615808	73615832	CTGGTTTCACATGGTGGCTTAGATT	25	1	1	2	1.33333
mmu-miR-3059-5p	NC_019460.2	-	122755244	122755265	TTTCCTCTCTGCCCCATAGGGT	22	1		3	2
mmu-miR-3074-2-3p	NC_019462.2	-	9882463	9882482	TGTTTCAGCTCAGTAGGCAC	20		10	6	8
mmu-miR-32-3p	NC_019459.2	+	14247065	14247085	CAATTTAGTGTGTGTGATATT	21	11	12	15	12.6667
mmu-miR-324-3p	NC_019468.2	-	26528488	26528507	CCACTGCCCCAGGTGCTGCT	20			1	1
mmu-miR-378b	NC_019458.2	-	253918958	253918977	CTGGACTTGGAGTCAGAAGA	20	63	52	46	53.6667
mmu-miR-421-5p	NC_019462.2	-	106966255	106966275	CTCATTAAATGTTTGTTGAAT	21	1	5	2	2.66667
mmu-miR-425-3p	NC_019476.2	+	50931407	50931427	ATCGGGAATGTCGTGTCCGCC	21	5	8	8	7
mmu-miR-486b-3p	NC_019483.2	+	35044229	35044248	CGGGGCAGCTCAGTACAGGA	20	2109	2884	1985	2326
mmu-miR-499-3p	NC_019470.2	+	63735195	63735217	GAACATCACAGCAAGTCTGTGCT	23	4	15	15	11.3333
mmu-miR-767	NC_019484.2	+	78655366	78655386	TGCACCATGGTTGTCTGAGCA	21	1			1
rno-
rno-miR-125b-2-3p	NC_019458.2	-	138599150	138599171	ACAAGTCAGGCTCTTGGGACCT	22	861	1045	932	946
rno-miR-127-5p	NC_019475.2	+	64385319	64385341	CTGAAGCTCAGAGGGCTCTGATT	23	25	25	18	22.6667
rno-miR-145-3p	NC_019462.2	+	58250015	58250035	GGATTCCTGGAAATACTGTTC	21	87	195	128	136.667
rno-miR-146b-5p	NC_019479.2	+	22198344	22198367	TGAGAACTGAATTCCATAGGCTGT	24	452	387	339	392.667
rno-miR-148b-5p	NC_019460.2	-	131910818	131910839	GAAGTTCTGTTATACACTCAGG	22	40	68	56	54.6667
rno-miR-15a-5p	NC_019467.2	-	19805018	19805036	TAGCAGCACATAATGGTTT	19	2	1	4	2.33333
rno-miR-1839-3p	NC_019475.2	+	22126363	22126384	AGACCTACTTATCTACCAACAG	22	1	1	2	1.33333
rno-miR-18a-3p	NC_019467.2	+	66141842	66141862	ACTGCCCTAAGTGCTCCTTCT	21	1	1	2	1.33333
rno-miR-193b-3p	NC_019481.2	+	13212613	13212631	AACTGGCCCACAAAGTCCC	19		1		1
rno-miR-194-3p	NC_019478.2	-	42321070	42321090	CCAGTGGGGCTGCTGTTATCT	21			4	4
rno-miR-208a-3p	NC_019464.2	+	21140684	21140701	ATAAGACGAGCAAAAAGC	18	13	17	19	16.3333
rno-miR-208b-5p	NC_019464.2	+	21111667	21111686	AAGCTTTTTGCTCGCGTTAT	20	1		1	1
rno-miR-212-5p	NC_019468.2	-	22652164	22652187	ACCTTGGCTCTAGACTGCTTACTG	24	1		1	1
rno-miR-222-5p	NC_019484.2	-	42567149	42567169	GGCTCAGTAGCCAGTGTAGAT	21	39	68	60	55.6667
rno-miR-223-3p	NC_019484.2	+	46042554	46042574	TGTCAGTTTGTCAAATACCCC	21	3	8	5	5.33333
rno-miR-24-1-5p	NC_019459.2	-	31170699	31170720	GTGCCTACTGAGCTGATATCAG	22	27	57	25	36.3333
rno-miR-301a-5p	NC_019468.2	-	9646722	9646742	GCTCTGACTTTATTGCACTAC	21	7	22	8	12.3333
rno-miR-324-3p	NC_019468.2	-	26528486	26528507	CCACTGCCCCAGGTGCTGCTGG	22		2		2
rno-miR-338-3p	NW_014640484.1	-	15276	15298	TCCAGCATCAGTGATTTTGTTGA	23	3	3	1	2.33333
rno-miR-3553	NW_014643143.1	+	1407	1429	CAGTGAATTCTACCAGTGCCATA	23	2	2		2
rno-miR-3557-3p	NC_019462.2	-	58512077	58512098	ACACAGGACCTGGAGTCAGGAG	22	1297	1510	1243	1350
rno-miR-3557-5p	NC_019462.2	-	58512115	58512136	GCCTTCTGACTCCAAGTCCAGT	22	131555	154925	90168	125549
rno-miR-3570	NC_019469.2	+	75782774	75782795	GGTACAATCAACGGTCGATGGT	22	54	34	27	38.3333
rno-miR-3574	NC_019478.2	-	49393726	49393747	TCAGCCGCTGTCACACGCACAG	22	7	30	18	18.3333
rno-miR-3589	NC_019484.2	-	90274545	90274566	GAGGAAACCAGCAAGTGTTGAC	22		7	5	6
rno-miR-3590-5p	NC_019472.2	-	77981052	77981072	TGCCCTTTTAACATTGCACTG	21	44	101	36	60.3333
rno-miR-3591	NC_019480.2	-	57758277	57758296	AACACCATTGTCACACTCCA	20		9	2	5.5
rno-miR-423-5p	NC_019468.2	+	20829076	20829099	TGAGGGGCAGAGAGCGAGACTTTT	24	925	815	1069	936.333
rno-miR-450b-5p	NC_019484.2	+	95219858	95219878	TTTTGCGATGTGTTCCTAATA	21	163	451	246	286.667
rno-miR-452-3p	NC_019484.2	+	78979303	78979323	TCAGTCTCATCTGCAAAGAAG	21	40	101	50	63.6667
rno-miR-497-3p	NC_019468.2	-	26393088	26393110	CCAAACCACACTGTGGTGTTAGA	23		1		1
rno-miR-504	NC_019484.2	+	91492760	91492781	AGACCCTGGTCTGCACTCTGTC	22	47	102	56	68.3333
rno-miR-505-3p	NC_019484.2	+	90274545	90274564	GTCAACACTTGCTGGTTTCC	20	1			1
rno-miR-582-5p	NC_019473.2	+	19652252	19652273	TACAGTTGTTCAACCAGTTACT	22	1		4	2.5
rno-miR-9b-3p	NC_019458.2	+	104852802	104852819	ATACAGCTAGATAACCAA	18		1		1
rno-miR-9b-5p	NC_019458.2	+	104852765	104852783	TTCGGTTATCTAGCTTTAT	19	4	5	4	4.33333
