# Supplementary material for: Identification of novel microRNAs in the sheep heart and their regulation in heart failure
Source: Sci Rep. 2017 Aug 15;7:8250. doi: 10.1038/s41598-017-08574-x (PMC5557765; doi:10.1038/s41598-017-08574-x)
Supplement: Supplementary file 2 — Table S2 [file 41598_2017_8574_MOESM2_ESM.xlsx]

## Sheet: Supp Table 2
Supplementary Table S2: List of miRNAs with 70-99% homology with one or more hsa-, mmu- and rno-miRNAs
miRNA_ID	Mapping No.	chr	strand	start	end	sequence	length	Control	HF	HF-R	Mean		Summary:	All counts	>10 counts
hsa-/mmu-/rno-													hsa-/mmu-/rno-	38	29
hsa-/mmu-/rno-let-7b-5p		NC_019460.2	+	220323539	220323560	TGAGGTAGTAGGTTGTGTGGTT	22	41	38	39	39.3333		hsa-/mmu-	9	3
hsa-/mmu-/rno-let-7d-5p		NC_019459.2	-	27327456	27327477	AGAGGTAGTAGGTTGCATAGTT	22	34	66	50	50		hsa-/rno-	0	0
hsa-/mmu-/rno-let-7e-5p		NC_019471.2	+	56457198	56457219	TGAGGTAGGAGGTTGTATAGTT	22	284	420	435	379.667		mmu-/rno-	4	2
hsa-/mmu-/rno-let-7f-5p	2	NC_019459.2	-	27329662	27329683	TGAGGTAGTAGATTGTATAGTT	22	132	173	193	166		hsa-	93	22
hsa-/mmu-/rno-let-7g-5p		NC_019476.2	+	48614062	48614083	TGAGGTAGTAGTTTGTACAGTT	22	50	90	109	83		mmu-	50	18
hsa-/mmu-/rno-miR-100-5p		NC_019472.2	-	32292823	32292844	AACCCGTAGATCCGAACTTGTG	22	2193	2772	1970	2311.67		rno-	34	15
hsa-/mmu-/rno-miR-103a-3p	2	NC_019470.2	-	50535401	50535423	AGCAGCATTGTACAGGGCTATGA	23			1	1		Total no. of miRNAs	228	89
hsa-/mmu-/rno-miR-10a-3p		NC_019468.2	+	37411615	37411636	CAAATTCGTATCTAGGGGAATA	22	2	5	4	3.66667
hsa-/mmu-/rno-miR-10a-5p		NC_019468.2	+	37411574	37411596	TACCCTGTAGATCCGAATTTGTG	23	1	2	5	2.66667
hsa-/mmu-/rno-miR-124-5p	3	NC_019459.2	-	102746515	102746536	CGTGTTCACAGCGGACCTTGAT	22	2	10	1	4.33333
hsa-/mmu-/rno-miR-125a-5p		NC_019471.2	+	56457694	56457717	TCCCTGAGACCCTTTAACCTGTGA	24	7159	7549	10199	8302.33
hsa-/mmu-/rnomiR-125b-5p		NC_019458.2	-	138599189	138599210	TCCCTGAGACCCTAACTTGTGA	22	594	1549	656	933
hsa-/mmu-/rno-miR-133a-3p	2	NC_019470.2	-	53961767	53961788	TTTGGTCCCCTTCAACCAGCTG	22	240	336	361	312.333
hsa-/mmu-/rno-miR-133b		NC_019477.2	+	24293671	24293692	TTTGGTCCCCTTCAACCAGCTA	22	244	338	363	315
hsa-/mmu-/rno-miR-135b-5p		NC_019469.2	-	2509941	2509963	TATGGCTTTTCATTCCTATGTGA	23	8	7	7	7.33333
hsa-/mmu-/rno-miR-148b-3p		NC_019460.2	-	131910779	131910800	TCAGTGCATCACAGAACTTTGT	22	4	4	5	4.33333
hsa-/mmu-/rno-miR-17-5p		NC_019467.2	+	66141666	66141688	CAAAGTGCTTACAGTGCAGGTAG	23	357	938	500	598.333
hsa-/mmu-/rno-miR-181c-5p		NC_019462.2	-	9855371	9855392	AACATTCAACCTGTCGGTGAGT	22	14	19	18	17
hsa-/mmu-/rno-miR-191-5p		NC_019476.2	+	50930884	50930906	CAACGGAATCCCAAAAGCAGCTG	23	31	47	29	35.6667
hsa-/mmu-/rno-miR-19a-3p		NC_019467.2	+	66141983	66142005	TGTGCAAATCTATGCAAAACTGA	23	54	96	70	73.3333
hsa-/mmu-/rno-miR-21-5p		NC_019468.2	+	10336505	10336526	TAGCTTATCAGACTGATGTTGA	22	1		2	1.5
hsa-/mmu-/rno-miR-23b-3p		NC_019459.2	-	31171424	31171444	ATCACATTGCCAGGGATTACC	21	281	757	525	521
hsa-/mmu-/rno-miR-25-3p		NC_019481.2	+	36244581	36244602	CATTGCACTTGTCTCGGTCTGA	22	35	72	44	50.3333
hsa-/mmu-/rno-miR-27b-3p		NC_019459.2	-	31171192	31171212	TTCACAGTGGCTAAGTTCTGC	21	3750	7923	5960	5877.67
hsa-/mmu-/rno-miR-29a-3p		NC_019461.2	-	94606486	94606507	TAGCACCATCTGAAATCGGTTA	22	6	50	15	23.6667
hsa-/mmu-/rno-miR-29a-5p		NC_019461.2	-	94606524	94606545	ACTGATTTCTTTTGGTGTTCAG	22	11	24	15	16.6667
hsa-/mmu-/rno-miR-29c-3p	2	NC_019469.2	+	73616363	73616384	TAGCACCATTTGAAATCGGTTA	22	11	76	33	40
hsa-/mmu-/rno-miR-30a-3p		NC_019466.2	+	2731932	2731953	CTTTCAGTCGGATGTTTGCAGC	22	39	75	30	48
hsa-/mmu-/rno-miR-30b-5p		NC_019466.2	+	19941564	19941585	TGTAAACATCCTACACTCAGCT	22	10	24	15	16.3333
hsa-/mmu-/rno-miR-30c-5p		NC_019458.2	+	15038324	15038346	TGTAAACATCCTACACTCTCAGC	23	532	1028	670	743.333
hsa-/mmu-/rno-miR-30d-5p		NC_019466.2	+	19937114	19937135	TGTAAACATCCCCGACTGGAAG	22	1661	1934	1350	1648.33
hsa-/mmu-/rno-miR-30e-3p		NC_019458.2	+	15035246	15035267	CTTTCAGTCGGATGTTTACAGC	22	260	420	284	321.333
hsa-/mmu-/rno-miR-30e-5p		NC_019458.2	+	15035204	15035225	TGTAAACATCCTTGACTGGAAG	22	7161	8109	5917	7062.33
hsa-/mmu-/rno-miR-338-5p	3	NW_014640484.1	-	15313	15334	AACAATATCCTGGTGCTGAGTG	22	51	44	48	47.6667
hsa-/mmu-/rno-miR-374b-5p		NC_019484.2	-	62796709	62796730	ATATAATACAACCTGCTAAGTG	22	14	42	29	28.3333
hsa-/mmu-/rno-miR-410-5p		NC_019475.2	+	64562818	64562838	AGGTTGTCTGTGATGAGTTCG	21	1	1	4	2
hsa-/mmu-/rno-miR-761		NC_019458.2	-	26006290	26006311	GCAGCAGGGTGAAACTGACACA	22			1	1
hsa-/mmu-/rno-miR-99a-5p		NC_019458.2	-	138652430	138652451	AACCCGTAGATCCGATCTTGTG	22	889	1490	924	1101
hsa-/mmu-
hsa-/mmu-let-7f-1-3p		NC_019459.2	-	27329606	27329627	CTATACAATCTATTGCCTTCCC	22	2158	2652	2314	2374.67
hsa-/mmu-miR-103a-2-5p		NC_019470.2	-	50535438	50535460	AGCTTCTTTACAGTGCTGCCTTG	23		2		2
hsa-/mmu-miR-10b-5p		NC_019459.2	-	132869039	132869061	TACCCTGTAGAACCGAATTTGTG	23		1		1
hsa-/mmu-miR-190b		NC_019458.2	-	102957115	102957135	TGATATGTTTGATATTGGGTT	21	10	15	27	17.3333
hsa-/mmu-miR-192-3p		NC_019478.2	-	42320854	42320875	CTGCCAATTCCATAGGTCACAG	22	3	1		2
hsa-/mmu-miR-200b-3p		NC_019469.2	-	49327356	49327377	TAATACTGCCTGGTAATGATGA	22	1			1
hsa-/mmu-miR-381-3p		NC_019475.2	+	64542662	64542683	TATACAAGGGCAAGCTCTCTGT	22		4	3	3.5
hsa-/mmu-miR-3960		NC_019460.2	-	136047833	136047852	GGCGGCGGCGGAGGCGGGGG	20	3	7	3	4.33333
hsa-/mmu-miR-574-5p	10	NC_019459.2	+	219570831	219570853	TGAGTGTGTGTGTGTGAGTGTGT	23	98	132	120	116.667
hsa-/rno-
hsa-
hsa-miR-103b	2	NC_019470.2	+	50535401	50535423	TCATAGCCCTGTACAATGCTGCT	23			1	1
hsa-miR-106a-5p	2	NC_019477.2	+	8662393	8662415	AAAAGTGCTTACAGTGCAGGTAG	23	357	938	500	598.333
hsa-miR-1224-3p		NC_019458.2	-	200986799	200986819	CCCCACCTCCTCTCTCCTCAG	21		3	4	3.5
hsa-miR-1260a	5	NC_019466.2	-	57449920	57449937	ATCCCACCTCTGCCACCA	18	1	3	2	2
hsa-miR-1261		NC_019460.2	-	21748435	21748453	ATGGATAAGGCTTTGGCTT	19	26	14	10	16.6667
hsa-miR-1268a	2	NC_019466.2	-	14150600	14150617	CGGGCGTGGTGGTGGGGG	18	1	1	1	1
hsa-miR-1275	2	NC_019464.2	-	20131834	20131850	GTGGGGGAGAGGCTGTC	17	1			1
hsa-miR-1277-5p	2	NC_019472.2	+	42612786	42612809	AAATATATATATATATGTACGTAT	24	4	11	12	9
hsa-miR-1279	5	NC_019458.2	+	41259752	41259768	TCATATTGCTTCTTTCT	17	1		1	1
hsa-miR-1281	4	NC_019458.2	+	11668896	11668912	TCGCCTCCTCCTCTCCC	17		1	1	1
hsa-miR-1282	2	NC_019459.2	+	17994659	17994678	TCGTTTGCCTTTTTCTGCTT	20	2	2	1	1.66667
hsa-miR-1297		NC_019467.2	-	9567257	9567273	TTCAAGTAATTCAGGTG	17	5	15	6	8.66667
hsa-miR-1321	2	NC_019459.2	-	207207453	207207470	CAGGGAGGTGAATGTGAT	18	3	3		3
hsa-miR-148b-5p		NC_019460.2	-	131910817	131910838	AAGTTCTGTTATACACTCAGGC	22	68	96	64	76
hsa-miR-149-3p		NC_019458.2	-	1038431	1038451	AGGGAGGGACGGGGGCTGTGC	21	1	3	1	1.66667
hsa-miR-186-3p		NC_019458.2	-	46323724	46323745	GCCCAAAGGTGAATTTTTTGGG	22	16	39	17	24
hsa-miR-1973	5	NC_001941.1	+	2020	2038	ACCGTGCAAAGGTAGCATA	19	458	524	825	602.333
hsa-miR-2053		NC_019466.2	-	64453019	64453041	GTGTTAATTAAACCTCTATTTAC	23	2	3	1	2
hsa-miR-2113		NC_019465.2	-	38725082	38725102	ATTTGTGCTTGGCTCTGTCAC	21	1			1
hsa-miR-212-3p		NC_019468.2	-	22652127	22652147	TAACAGTCTCCAGTCACGGCC	21	4	10	6	6.66667
hsa-miR-222-5p		NC_019484.2	-	42567146	42567167	CTCAGTAGCCAGTGTAGATCCT	22	5	1	3	3
hsa-miR-25-5p		NC_019481.2	+	36244543	36244563	AGGCGGAGACTTGGGCAATTG	21	4	8	12	8
hsa-miR-297		NC_019480.2	+	4327713	4327733	ATGTATGTGTGCATGTGCATG	21	2	2	1	1.66667
hsa-miR-302f		NC_019471.2	-	27639598	27639614	TAATTGCTTCCATGTTT	17		2	1	1.5
hsa-miR-3123		NC_019460.2	+	181984760	181984776	CAGAGAATTGTTTAATC	17	1			1
hsa-miR-3133	2	NC_019458.2	+	239699929	239699950	TAAAGAACTCTTAAAACCCAAT	22	4	9	3	5.33333
hsa-miR-3141		NC_019468.2	-	48213374	48213392	GAGGGCGGGTGGAGGAGGA	19	4	9	3	5.33333
hsa-miR-3155b		NC_019462.2	+	16326143	16326160	CCAGGCTCTGCAGTGGGA	18	5	5	2	4
hsa-miR-3184-5p		NC_019468.2	-	20829109	20829132	TGAGGGGCCTCAGACCGAGCTTTT	24	22880	23535	19024	21813
hsa-miR-3201	4	NC_019458.2	+	55362844	55362860	GGGATATGAAGAAAAAT	17		1	5	3
hsa-miR-320e		NC_019483.2	+	32370702	32370719	AAAGCTGGGTTGAGAAGG	18	9	8	12	9.66667
hsa-miR-328-5p		NC_019471.2	-	34090553	34090575	GGGGGGGCAGGAGGGGCTCAGGG	23		1	2	1.5
hsa-miR-3591-3p		NC_019480.2	-	57758276	57758297	AAACACCATTGTCACACTCCAC	22	4	38	16	19.3333
hsa-miR-3618		NC_019474.2	+	72107887	72107908	TGTCTACATTAATGAAAAGAGC	22	4	5	3	4
hsa-miR-3662		NC_019465.2	-	59964267	59964290	GAAAATGATGAGTAGTGACTGATG	24	2			2
hsa-miR-3688-5p		NC_019474.2	-	39616218	39616238	AGTGGCAAAGTCTTTCCATAT	21		2		2
hsa-miR-374c-3p		NC_019484.2	+	62796709	62796730	CACTTAGCAGGTTGTATTATAT	22	14	42	29	28.3333
hsa-miR-376b-3p		NC_019475.2	+	64538660	64538681	ATCATAGAGGAAAATCCATGTT	22			1	1
hsa-miR-4251	3	NC_019458.2	-	164300280	164300296	CCTGAGAAAAGGGCCAA	17	1			1
hsa-miR-4255	2	NC_019480.2	-	43548890	43548906	CAGTGTTCAGAGATGGA	17	1	1	2	1.33333
hsa-miR-4262	10	NC_019458.2	+	229591585	229591601	GACATTCAGACTACCTG	17	9	10	18	12.3333
hsa-miR-4286		NC_019468.2	-	39554972	39554988	ACCCCACTCCTGGTACC	17	4	3	11	6
hsa-miR-4288	2	NC_019458.2	+	5593009	5593025	TTGTCTGCTGAGTTTCC	17	6	1		3.5
hsa-miR-4291	4	NC_019458.2	-	263674139	263674154	TTCAGCAGGAACAGCT	16	18005	30216	25567	24596
hsa-miR-4297	7	NC_019458.2	-	180485374	180485389	TGCCTTCCTGTCTGTG	16			3	3
hsa-miR-4306	3	NC_019458.2	+	107380625	107380641	TGGAGAGAAAGGCAGTA	17	1990	4011	2995	2998.67
hsa-miR-4317		NC_019459.2	-	5816276	5816292	ACATTGCCAGGGAGTTT	17			2	2
hsa-miR-4318		NC_019460.2	-	79791176	79791192	CACTGTGGGTACATGCT	17	417	666	535	539.333
hsa-miR-4323		NC_019484.2	-	109464311	109464328	CAGCCCCACAGCCTCAGA	18		2	2	2
hsa-miR-4328	7	NC_019460.2	+	106680491	106680507	CCAGTTTTCCCAGGATT	17	1034	1424	1643	1367
hsa-miR-4419a	4	NC_019458.2	-	166673395	166673411	TGAGGGAGGAGACTGCA	17		4		4
hsa-miR-4455	3	NC_019458.2	+	42633536	42633552	AGGGTGTGTGTGTTTTT	17	3	4		3.5
hsa-miR-4478		NC_019472.2	+	19418534	19418550	GAGGCTGAGCTGAGGAG	17	1			1
hsa-miR-4484		NC_019467.2	-	15225957	15225976	AAAAGGCGGGAGAAGCCCCA	20	136	578	217	310.333
hsa-miR-4485-5p	2	NC_019469.2	-	39800224	39800239	ACCGCCTGCCCAGTGA	16		1	1	1
hsa-miR-4499	3	NC_019458.2	+	5181195	5181211	AAGACTGAGAGGAGGGA	17		1		1
hsa-miR-452-3p		NC_019484.2	+	78979308	78979329	CTCATCTGCAAAGAAGTAAGTG	22	157	210	160	175.667
hsa-miR-4531	3	NC_019461.2	-	23529968	23529984	ATGGAGAAGGCTTCTGA	17	2	1	3	2
hsa-miR-4532	4	NC_019460.2	+	218070900	218070916	CCCCGGGGAGCCCGGCG	17	23	119	19	53.6667
hsa-miR-4657		NC_019461.2	+	76694236	76694258	AATGTGGAAGTGGTCTGAGGCAT	23		1		1
hsa-miR-4677-5p		NC_019469.2	-	31851816	31851837	TTGTTCTTTGGTCTTTCAGCCA	22		1	2	1.5
hsa-miR-4680-3p		NC_019479.2	+	30342215	30342235	TCTGAATTGTAAGAGTTGTTA	21	4	1	5	3.33333
hsa-miR-4736		NC_019468.2	-	8836374	8836392	AGGCAGGTTATCTGGGCTG	19			1	1
hsa-miR-4770		NC_019478.2	-	1880546	1880563	TGAGATGACACTGTAGCT	18	1	2	2	1.66667
hsa-miR-497-3p		NC_019468.2	-	26393088	26393109	CAAACCACACTGTGGTGTTAGA	22	3		2	2.5
hsa-miR-500b-5p		NC_019484.2	-	52168314	52168331	AATCCTTGCTACCTGGGT	18	41	71	41	51
hsa-miR-539-3p		NC_019475.2	+	64543924	64543945	ATCATACAAGGACAATTTCTTT	22			2	2
hsa-miR-548ad-5p	10	NC_019458.2	+	118295871	118295890	AAAAGTAATTGTGGTTTTTG	20		2	1	1.5
hsa-miR-548ap-3p	10	NC_019458.2	+	179841352	179841370	AAAAACCACAATTACTTTT	19	1	2	1	1.33333
hsa-miR-548av-3p	10	NC_019458.2	+	250755364	250755383	AAAACTGCAGTTACTTTTGC	20	2	4	6	4
hsa-miR-548ay-5p	10	NC_019458.2	+	118295871	118295891	AAAAGTAATTGTGGTTTTTGC	21	2	4	6	4
hsa-miR-548f-3p		NC_019459.2	+	98410914	98410932	AAAAACTGTAATTACTTTT	19		2	1	1.5
hsa-miR-548g-3p	5	NC_019461.2	+	55758576	55758597	AAAACTGTAATTACTTTTGTAC	22	1	2	2	1.66667
hsa-miR-548t-3p	10	NC_019458.2	+	179841352	179841376	AAAAACCACAATTACTTTTGCACCA	25	1	2	3	2
hsa-miR-593-3p		NC_019461.2	+	92342878	92342896	TGTCTCTGCTGGGGTTTCT	19		1		1
hsa-miR-606	2	NC_019458.2	-	38487535	38487555	AAACTACTGAAAATCAAAGAT	21	4	11	5	6.66667
hsa-miR-6165		NC_019480.2	+	4342481	4342499	CAGCAGGAGGTGAGGGGAG	19		1		1
hsa-miR-646		NC_019483.2	-	14170703	14170721	AAGCAGCTGCCTCTGAGGC	19		1	3	2
hsa-miR-649	10	NC_019458.2	+	100719994	100720015	AAACCTGTGTTGTTCAAGAGTC	22	1	2	6	3
hsa-miR-6756-3p		NC_019472.2	-	29322601	29322620	TCCCCTTCCTCCCTGCCCAG	20	11	12	8	10.3333
hsa-miR-6832-3p		NC_019484.2	+	36083532	36083551	ACCCTTTTTCTCTTTCCCAG	20	1	3		2
hsa-miR-6845-3p		NC_019475.2	-	54427507	54427527	CCTCTCCTCCCTGTGCCCCAG	21			1	1
hsa-miR-6852-3p	3	NC_019460.2	+	136826218	136826234	TGTCCTCTGTTCCTCAG	17		3		3
hsa-miR-6873-3p		NC_019458.2	+	161370254	161370276	TTCTCTCTGTCTTTCTCTCTCAG	23	6	2	5	4.33333
hsa-miR-6888-5p		NC_019473.2	+	20134510	20134529	AAGGAGATGCTCAGGCAGAT	20	1			1
hsa-miR-6895-5p		NC_019478.2	-	18731467	18731487	CAGGGCCAGGCACAGAGTAAG	21		2	2	2
hsa-miR-7515		NC_019458.2	+	187944156	187944173	AGAAGGGAAGATGGTGAC	18			1	1
hsa-miR-7977	2	NC_019458.2	+	21072136	21072153	TTCCCAGCCAACGCACCA	18	74	198	116	129.333
hsa-miR-8485	10	NC_019459.2	+	8666931	8666951	CACACACACACACACACGTAT	21	6	3	5	4.66667
hsa-miR-876-3p		NC_019459.2	-	96709899	96709920	TGGTGGTTTACAAAGTAATTCA	22		1		1
hsa-miR-876-5p		NC_019459.2	-	96709938	96709959	TGGATTTCTTTGTGAATCACCA	22	2		2	2
hsa-miR-92a-3p	2	NC_019467.2	+	66142401	66142422	TATTGCACTTGTCCCGGCCTGT	22	852	1087	934	957.667
hsa-miR-95-5p	2	NC_019458.2	-	99903693	99903713	TCAATAAATGTCTGTTGAATT	21	707	580	574	620.333
mmu-/rno-
mmu-/rno-miR-133b-5p		NC_019477.2	+	24293634	24293655	GCTGGTCAAACGGAACCAAGTC	22	7	9	17	11
mmu-/rno-miR-1843b-5p		NC_019469.2	-	55184719	55184739	ATGGAGGTCTCTGTCTGACTT	21	7	7	7	7
mmu-/rno-miR-34b-5p		NC_019472.2	+	21205199	21205221	AGGCAGTGTAATTAGCTGATTGT	23	3	5	3	3.66667
mmu-/rno-miR-92a-3p	2	NC_019467.2	+	66142401	66142421	TATTGCACTTGTCCCGGCCTG	21	840	1067	925	944
mmu-
mmu-miR-10b-3p		NC_019459.2	-	132869000	132869021	CAGATTCGATTCTAGGGGAATA	22	3	12	5	6.66667
mmu-miR-1187	7	NC_019458.2	-	138533037	138533059	TATGTGTGTGTGTATGTGTGTAA	23	41	34	40	38.3333
mmu-miR-1306-5p		NC_019474.2	+	72108161	72108183	CACCACCTCCCCTGCAAACGTCC	23	33	36	35	34.6667
mmu-miR-147-5p		NC_019474.2	+	33347412	33347435	TGGAAACATTTCTGCACAAACTAG	24			1	1
mmu-miR-181a-2-3p		NC_019460.2	-	11056210	11056231	ACCGACCGTTGACTGTACCTTG	22	323	240	171	244.667
mmu-miR-1928		NC_019460.2	+	113027971	113027987	AGCTACATTGCCAGCTC	17		1	1	1
mmu-miR-1971		NC_019473.2	-	2391147	2391164	GTAAAGGCTGGGCTGAGA	18			1	1
mmu-miR-19a-5p		NC_019467.2	+	66141947	66141968	TAGTTTTGCATAGTTGCACTAC	22	2	2	4	2.66667
mmu-miR-222-5p		NC_019484.2	-	42567146	42567166	TCAGTAGCCAGTGTAGATCCT	21	5	1	3	3
mmu-miR-28c	2	NC_019458.2	-	196729412	196729431	AGGAGCTCACAGTCTATTGA	20		1		1
mmu-miR-297a-5p		NC_019480.2	+	4327713	4327734	ATGTATGTGTGCATGTGCATGT	22	1	2	1	1.33333
mmu-miR-297b-5p		NC_019475.2	+	51801008	51801029	ATGTATGTGTGCATGAACATGT	22	2	2		2
mmu-miR-29b-1-5p		NC_019461.2	-	94606921	94606942	GCTGGTTTCATATGGTGGTTTA	22	6	6	5	5.66667
mmu-miR-3065-3p		NW_014640484.1	+	15316	15338	TCAGCACCAGGATATTGTTGGGG	23	50	44	48	47.3333
mmu-miR-3065-5p		NW_014640484.1	+	15276	15297	TCAACAAAATCACTGATGCTGG	22	13	19	18	16.6667
mmu-miR-3071-3p		NC_019475.2	-	64386993	64387014	ATCATCAAAACAAATGGAGTCC	22			1	1
mmu-miR-3071-5p		NC_019475.2	-	64387027	64387048	ACTCATTTGAGACGATGATGGA	22	257	217	273	249
mmu-miR-30f		NC_019458.2	-	15035243	15035264	GTAAACATCCGACTGAAAGCTC	22	149	246	169	188
mmu-miR-328-5p		NC_019471.2	-	34090553	34090574	GGGGGGCAGGAGGGGCTCAGGG	22		1	2	1.5
mmu-miR-346-3p		NC_019460.2	-	218467665	218467686	AGGCAGGGGCTGGGCCTGCAGC	22		1		1
mmu-miR-374c-3p		NC_019484.2	+	62796710	62796728	ACTTAGCAGGTTGTATTAT	19		1		1
mmu-miR-374c-5p		NC_019484.2	-	62796709	62796728	ATAATACAACCTGCTAAGTG	20	14	42	29	28.3333
mmu-miR-376a-5p		NC_019475.2	+	64538988	64539009	GGTAGATTCTCCTTCTATGAGT	22			1	1
mmu-miR-3963	3	NC_019459.2	-	217571519	217571537	TGTATCCCACTTCTGACAC	19	512	1547	564	874.333
mmu-miR-466a-5p		NC_019474.2	-	52464925	52464946	TATGTGTGTGTACATGTACATA	22	1	4	1	2
mmu-miR-466f-3p	10	NC_019458.2	+	134720517	134720537	CATACACACACACATACACAC	21	29	38	34	33.6667
mmu-miR-466g	4	NC_019464.2	+	99217033	99217053	ATACAGACACATGCACACACA	21	4	4	7	5
mmu-miR-466h-3p	10	NC_019458.2	+	271424347	271424365	TACGCACGCACACACACAC	19	8	7	8	7.66667
mmu-miR-466i-3p	4	NC_019459.2	-	117391564	117391585	ATACACACACACATACACACTA	22	26	27	30	27.6667
mmu-miR-466i-5p	10	NC_019458.2	+	137460330	137460349	TGTGTGTGTGTGTGTGTGTG	20	15	14	6	11.6667
mmu-miR-466m-5p	6	NC_019459.2	+	64737668	64737690	TGTGTGCATGTGCATGTGTGTAT	23		2	2	2
mmu-miR-466p-5p	2	NC_019462.2	-	20883628	20883648	TATGTGTGTGTACATGTACAT	21	2	2	2	2
mmu-miR-466q		NC_019459.2	-	6616423	6616442	GTGCACACACACACATACGT	20		1	1	1
mmu-miR-467b-3p		NC_019462.2	-	68372666	68372687	ATATACATACACACACCAACAC	22	2	8	2	4
mmu-miR-467e-3p		NC_019458.2	+	71499462	71499483	ATATACATACACACACCTATAT	22	1	7	3	3.66667
mmu-miR-467g	10	NC_019458.2	+	157107581	157107601	TATACATACACACACATATAT	21	22	40	41	34.3333
mmu-miR-493-5p		NC_019475.2	+	64369140	64369158	TTGTACATGGTAGGCTTTC	19		1	1	1
mmu-miR-5126		NC_019476.2	+	56927817	56927838	GCGGGCGGGGCCGGGGGCGGGG	22	15	36	13	21.3333
mmu-miR-5624-5p		NC_019480.2	+	56813030	56813047	TATTGTAAACTCTGCCTT	18	2	6	4	4
mmu-miR-599		NC_019466.2	+	77265873	77265891	TTGTGTCAGTTTATCAAAC	19	1	8		4.5
mmu-miR-6516-3p		NC_019468.2	+	53742674	53742695	TCATGTATGATACTGCAAACAG	22	46	19	28	31
mmu-miR-669c-3p		NC_019460.2	+	112868262	112868283	TACACACACACACACAAGTAAA	22	2	2	1	1.66667
mmu-miR-669n		NC_019480.2	+	33226294	33226313	ATTTGTGTGTGGATGTGTGT	20	5	2		3.5
mmu-miR-6903-3p	2	NC_019461.2	+	32333505	32333524	TGTGTGTCTGTTTTTCCCAG	20	7	6	3	5.33333
mmu-miR-6946-5p		NC_019473.2	+	7030727	7030747	AAAAGGGAGAGAAAGAAATGC	21	5	14	15	11.3333
mmu-miR-6955-5p		NC_019465.2	-	87520589	87520612	AGGGCCTCAGGACTCAGGAGGTGA	24	1	2	1	1.33333
mmu-miR-6982-3p		NC_019462.2	-	59030696	59030716	TGGCCCCTCTGCCCCTTCCAG	21	2		1	1.5
mmu-miR-705		NC_019464.2	-	40305332	40305351	GGTGGGAGGTGGGGTGGGCA	20		1		1
mmu-miR-709	4	NC_019458.2	+	231775370	231775388	GGAGGCAGAGGCAGGAGGA	19	11	11	10	10.6667
mmu-miR-877-3p		NC_019477.2	-	27415361	27415382	TGTCCTCTTCTCCCTCCTCCCA	22	30	33	26	29.6667
rno-
rno-let-7f-1-3p		NC_019459.2	-	27329607	27329627	CTATACAATCTATTGCCTTCC	21	2159	2652	2314	2375
rno-miR-100-3p		NC_019472.2	-	32292791	32292809	CAAGCTTGTGTCTATAGGT	19	9	7	7	7.66667
rno-miR-103-2-5p	2	NC_019470.2	-	50535444	50535460	AGCTTCTTTACAGTGCT	17	1	3	1	1.66667
rno-miR-10b-3p		NC_019459.2	-	132869002	132869022	ACAGATTCGATTCTAGGGGAA	21	3	10	5	6
rno-miR-10b-5p		NC_019459.2	-	132869038	132869059	CCCTGTAGAACCGAATTTGTGT	22		2	3	2.5
rno-miR-1306-3p		NC_019474.2	+	72108202	72108223	GACGTTGGCTCTGGTGGTGATG	22	4	7	2	4.33333
rno-miR-133c	2	NC_019470.2	+	53961767	53961787	CAGCTGGTTGAAGGGGACCAA	21	3	8	2	4.33333
rno-miR-146b-3p		NC_019479.2	+	22198384	22198404	CCTAGGGACTCAGTTCTGGTG	21	4	4	5	4.33333
rno-miR-148a-3p		NC_019461.2	+	69902176	69902196	TCAGTGCACTACAGAACTTTG	21	11	10	12	11
rno-miR-186-3p		NC_019458.2	-	46323725	46323745	GCCCAAAGGTGAATTTTTTGG	21	16	38	16	23.3333
rno-miR-1896	2	NC_019473.2	+	9219878	9219895	TGGTGGGTGAGGAGGAGG	18			2	2
rno-miR-193b-5p		NC_019481.2	+	13212577	13212594	GGGGTTTTGAGGGCGAGA	18	62	115	119	98.6667
rno-miR-200b-3p		NC_019469.2	-	49327355	49327377	TAATACTGCCTGGTAATGATGAC	23	1			1
rno-miR-3065-3p		NW_014640484.1	+	15316	15339	TCAGCACCAGGATATTGTTGGGGA	24	50	44	48	47.3333
rno-miR-3065-5p		NW_014640484.1	+	15276	15295	TCAACAAAATCACTGATGCT	20	12	17	16	15
rno-miR-32-3p		NC_019459.2	+	14247064	14247085	GCAATTTAGTGTGTGTGATATT	22	9	8	12	9.66667
rno-miR-33-3p		NC_019460.2	+	216667570	216667590	CAATGTTTCCACAGTGCATCA	21		1	1	1
rno-miR-3556a		NC_019461.2	+	94606490	94606507	CGATTTCAGATGGTGCTA	18		1		1
rno-miR-3556b	2	NC_019469.2	-	73616363	73616382	ACCGATTTCAAATGGTGCTA	20	6	32	17	18.3333
rno-miR-3586-5p	10	NC_019458.2	+	211004766	211004782	TCCCTGTCCTCAAGGAG	17	1581	2805	2269	2218.33
rno-miR-3588	2	NC_019458.2	+	138599189	138599210	TCACAAGTTAGGGTCTCAGGGA	22	594	1549	656	933
rno-miR-3590-3p		NC_019472.2	-	77981010	77981031	TAGCACAATGTGAAAAGAGCTC	22	3	2	1	2
rno-miR-3596c		NC_019471.2	-	56457198	56457218	ACTATACAACCTCCTACCTCA	21	276	413	428	372.333
rno-miR-3596d	2	NC_019459.2	+	27329664	27329683	CTATACAATCTACTACCTCA	20	8	34	29	23.6667
rno-miR-365-5p		NC_019468.2	-	18054881	18054897	GAGGGACTTTCAGGGGC	17	12	8	4	8
rno-miR-370-5p		NC_019475.2	+	64412707	64412730	CAGGTCACGTCTCTGCAGTTACAC	24	1			1
rno-miR-376a-5p		NC_019475.2	+	64538988	64539008	GGTAGATTCTCCTTCTATGAG	21	1			1
rno-miR-381-3p		NC_019475.2	+	64542662	64542679	TATACAAGGGCAAGCTCT	18	1			1
rno-miR-421-5p		NC_019484.2	-	62796553	62796573	GGCCTCATTAAATGTTTGTTG	21	5	3	6	4.66667
rno-miR-466b-2-3p	20	NC_019459.2	+	141022112	141022132	ATATACATACACACATACACA	21	58	85	83	75.3333
rno-miR-466b-3p	10	NC_019458.2	+	17958532	17958553	ATACATACACACACACATACAC	22	27	35	30	30.6667
rno-miR-466c-3p	7	NC_019459.2	-	172075796	172075816	TATACATGCACACATACACAC	21	2	4	4	3.33333
rno-miR-544-5p	8	NC_019459.2	-	69392195	69392214	CTTGTTAAAAAGCAGATTCT	20	2		1	1.5
rno-miR-7a-1-3p		NC_019459.2	+	35588048	35588069	ACAACAAATCACAGTCTGCCAT	22	12	42	26	26.6667
