# Supplementary material for: Identification of novel microRNAs in the sheep heart and their regulation in heart failure
Source: Sci Rep. 2017 Aug 15;7:8250. doi: 10.1038/s41598-017-08574-x (PMC5557765; doi:10.1038/s41598-017-08574-x)
Supplement: Supplementary file 3 — Table S3 [file 41598_2017_8574_MOESM3_ESM.xlsx]

## Sheet: Supp Table 1-100
Supplementary Table S3: List of known oar-miRNA
miRNA_ID	chr	strand	start	end	sequence	length	Remarks	Control	HF	HF-R	Mean		Summary:	All counts	>10 counts
hsa-/mmu-/oar-													oar-	54	40
hsa-/mmu-/oar-miR-143-3p	NC_019462.2	+	58248598	58248618	TGAGATGAAGCACTGTAGCTC	21	oar-miR-143	281581	441640	281354	334858		hsa-/mmu-/rno-/oar-	21	20
hsa-/mmu-/oar-miR-148a-3p	NC_019461.2	+	69902176	69902197	TCAGTGCACTACAGAACTTTGT	22	oar-miR-148a	121167	147824	131270	133420		hsa-/mmu-/oar-	4	3
hsa-/mmu-/oar-miR-379-3p	NC_019475.2	+	64521329	64521350	TATGTAACATGGTCCACTAACT	22		2	3	6	3.66667		hsa-/rno-/oar-	3	2
hsa-/mmu-/oar-miR-495-3p	NC_019475.2	+	64532918	64532939	AAACAAACATGGTGCACTTCTT	22	rno-miR-495	160	173	168	167		hsa-/oar-	8	6
hsa-/mmu-/rno-/oar-													rno-/oar-	2	2
hsa-/mmu-/rno-/oar-let-7a-5p	NC_019459.2	-	27330017	27330038	TGAGGTAGTAGGTTGTATAGTT	22	oar-let-7a	60101	87184	82561	76615.3		Total no. of miRNAs	92	73
hsa-/mmu-/rno-/oar-let-7c-5p	NC_019458.2	-	138651674	138651695	TGAGGTAGTAGGTTGTATGGTT	22	oar-let-7c	8993	14176	13405	12191.3
hsa-/mmu-/rno-/oar-let-7i-5p	NC_019460.2	-	156661992	156662013	TGAGGTAGTAGTTTGTGCTGTT	22	oar-let-7i	62954	74672	59066	65564
hsa-/mmu-/rno-/oar-miR-150-5p	NC_019471.2	-	54868288	54868309	TCTCCCAACCCTTGTACCAGTG	22	oar-miR-150	974	1057	890	973.667
hsa-/mmu-/rno-/oar-miR-152-3p	NC_019468.2	+	37945504	37945524	TCAGTGCATGACAGAACTTGG	21	oar-miR-152	871	2315	1712	1632.67
hsa-/mmu-/rno-/oar-miR-181a-5p	NC_019460.2	-	11056250	11056272	AACATTCAACGCTGTCGGTGAGT	23	oar-miR-181a	6985	6614	5059	6219.33
hsa-/mmu-/rno-/oar-miR-194-5p	NC_019469.2	-	21668419	21668440	TGTAACAGCAACTCCATGTGGA	22	oar-miR-194	242	481	294	339
hsa-/mmu-/rno-/oar-miR-19b-3p	NC_019467.2	+	66142285	66142307	TGTGCAAATCCATGCAAAACTGA	23	oar-miR-19b	27	86	52	55
hsa-/mmu-/rno-/oar-miR-218-5p	NC_019463.2	+	39923156	39923176	TTGTGCTTGATCTAACCATGT	21	oar-miR-218a	1132	1090	1078	1100
hsa-/mmu-/rno-/oar-miR-22-3p	NC_019468.2	-	22392942	22392963	AAGCTGCCAGTTGAAGAACTGT	22		378	926	621	641.667
hsa-/mmu-/rno-/oar-miR-27a-3p	NC_019462.2	+	9882351	9882371	TTCACAGTGGCTAAGTTCCGC	21	oar-miR-27a	613	882	916	803.667
hsa-/mmu-/rno-/oar-miR-26a-5p	NC_019460.2	+	161359077	161359098	TTCAAGTAATCCAGGATAGGCT	22	oar-miR-26a	297826	441532	314328	351229
hsa-/mmu-/rno-/oar-miR-26b-5p	NC_019459.2	+	219394300	219394320	TTCAAGTAATTCAGGATAGGT	21	oar-miR-26b	8540	15820	10875	11745
hsa-/mmu-/rno-/oar-miR-323a-3p	NC_019475.2	+	64524934	64524954	CACATTACACGGTCGACCTCT	21		4	3	8	5
hsa-/mmu-/rno-/oar-miR-369-3p	NC_019475.2	+	64562519	64562539	AATAATACATGGTTGATCTTT	21		70	124	206	133.333
hsa-/mmu-/rno-/oar-miR-382-5p	NC_019475.2	+	64551791	64551812	GAAGTTGTTCGTGGTGGATTCG	22		88	167	148	134.333
hsa-/mmu-/rno-/oar-miR-409-5p	NC_019475.2	+	64562190	64562212	AGGTTACCCGAGCAACTTTGCAT	23		12	13	17	14
hsa-/mmu-/rno-/oar-miR-410-3p	NC_019475.2	+	64562853	64562873	AATATAACACAGATGGCCTGT	21		13	29	15	19
hsa-/mmu-/rno-/oar-miR-433-3p	NC_019475.2	+	64384267	64384288	ATCATGATGGGCTCCTCGGTGT	22		73	80	85	79.3333
hsa-/mmu-/rno-/oar-miR-487b-3p	NC_019475.2	+	64543152	64543173	AATCGTACAGGGTCATCCACTT	22		33	30	48	37
hsa-/mmu-/rno-/oar-miR-543-3p	NC_019475.2	+	64531480	64531501	AAACATTCGCGGTGCACTTCTT	22	oar-miR-543	143	147	136	142
hsa-/oar-
hsa-/oar-miR-329-3p	NC_019475.2	+	64525950	64525971	AACACACCTGGTTAACCTCTTT	22	oar-miR-329b-3p	8	15	18	13.6667
hsa-/oar-miR-329-5p	NC_019475.2	+	64525913	64525935	GAGGTTTTCTGGGTTTCTGTTTC	23	oar-miR-329b-5p	2	3	2	2.33333
hsa-/oar-miR-362-5p	NC_019484.2	-	52169578	52169601	AATCCTTGGAACCTAGGTGTGAGT	24	oar-miR-362	103	146	99	116
hsa-/oar-miR-374a-5p	NC_019484.2	-	62860421	62860442	TTATAATACAACCTGATAAGTG	22	oar-miR-374a	247	715	404	455.333
hsa-/oar-miR-376c-3p	NC_019475.2	+	64537912	64537932	AACATAGAGGAAATTCCACGT	21		22	26	31	26.3333
hsa-/oar-miR-432-5p	NC_019475.2	+	64386808	64386830	TCTTGGAGTAGGTCATTGGGTGG	23	oar-miR-432	1	6	11	6
hsa-/oar-miR-485-3p	NC_019475.2	+	64552889	64552910	GTCATACACGGCTCTCCTCTCT	22		48	44	52	48
hsa-/oar-miR-493-3p	NC_019475.2	+	64369181	64369202	TGAAGGTCTACTGTGTGCCAGG	22		206	306	271	261
hsa-/rno-/oar-
hsa-/rno-/oar-miR-136-5p	NC_019475.2	+	64386995	64387017	ACTCCATTTGTTTTGATGATGGA	23	oar-136	0	1	0	1
hsa-/rno-/oar-miR-382-3p	NC_019475.2	+	64551827	64551847	AATCATTCACGGACAACACTT	21		21	27	53	33.6667
hsa-/rno-/oar-miR-493-5p	NC_019475.2	+	64369140	64369161	TTGTACATGGTAGGCTTTCATT	22		381	492	694	522.333
oar-
oar-let-7b	NC_019460.2	+	220323539	220323559	TGAGGTAGTAGGTTGTGTGGT	21		2794	3821	3285	3300
oar-let-7d	NC_019459.2	-	27327458	27327477	AGAGGTAGTAGGTTGCATAG	20		109	307	205	207
oar-let-7f	NC_019484.2	+	49406229	49406249	TGAGGTAGTAGATTGTATAGT	21		23670	38386	36293	32783
oar-let-7g	NC_019476.2	+	48614062	48614082	TGAGGTAGTAGTTTGTACAGT	21		15491	23843	23501	20945
oar-miR-103	NC_019473.2	-	335472	335493	AGCAGCATTGTACAGGGCTATG	22		778	1646	944	1122.67
oar-miR-107	NC_019479.2	-	10962248	10962269	AGCAGCATTGTACAGGGCTATC	22		137	292	204	211
oar-miR-10a	NC_019468.2	+	37411574	37411594	TACCCTGTAGATCCGAATTTG	21		53	135	60	82.6667
oar-miR-10b	NC_019459.2	-	132869039	132869060	ACCCTGTAGAACCGAATTTGTG	22		325	412	280	339
oar-miR-125b	NC_019472.2	-	32240573	32240593	TCCCTGAGACCCTAACTTGTG	21		5189	14088	8775	9350.67
oar-miR-127	NC_019475.2	+	64385352	64385374	ATCGGATCCGTCTGAGCTTGGCT	23		0	1	0	1
oar-miR-133	NC_019470.2	-	53961766	53961787	TTGGTCCCCTTCAACCAGCTGT	22		39087	61964	62185	54412
oar-miR-134-5p	NC_019475.2	+	64552154	64552174	TGTGACTGGTTGACCAGAGGG	21		9	9	4	7.33333
oar-miR-154b-5p	NC_019475.2	+	64557256	64557278	AGAGGTCTTCCATGGTGCATTCG	23		19	26	22	22.3333
oar-miR-16b	NC_019458.2	-	224971248	224971267	TAGCAGCACGTAAATATTGG	20		510	1294	917	907
oar-miR-17-5p	NC_019467.2	+	66141666	66141687	CAAAGTGCTTACAGTGCAGGTA	22		16	34	22	24
oar-miR-191	NC_019476.2	+	50930884	50930905	CAACGGAATCCCAAAAGCAGCT	22		7750	11506	10186	9814
oar-miR-200b	NC_019469.2	-	49327357	49327377	TAATACTGCCTGGTAATGATG	21		3	2	16	7
oar-miR-200c	NC_019460.2	-	207226033	207226054	TAATACTGCCGGGTAATGATGG	22		4	2	1	2.33333
oar-miR-21	NC_019468.2	+	10336505	10336527	TAGCTTATCAGACTGATGTTGAC	23		61276	94479	108469	88074.7
oar-miR-221	NC_019484.2	-	42566444	42566465	AGCTACATTGTCTGCTGGGTTT	22		541	822	1412	925
oar-miR-23a	NC_019462.2	+	9882168	9882189	ATCACATTGCCAGGGATTTCCA	22		380	1621	1101	1034
oar-miR-23b	NC_019459.2	-	31171427	31171444	ATCACATTGCCAGGGATT	18		132	316	310	252.667
oar-miR-25	NC_019481.2	+	36244582	36244602	ATTGCACTTGTCTCGGTCTGA	21		1	6	2	3
oar-miR-29a	NC_019461.2	-	94606487	94606507	TAGCACCATCTGAAATCGGTT	21		2515	5670	4032	4072.33
oar-miR-29b	NC_019469.2	+	73615849	73615870	TAGCACCATTTGAAATCAGTGT	22		37	92	65	64.6667
oar-miR-30a-3p	NC_019466.2	+	2731932	2731952	CTTTCAGTCGGATGTTTGCAG	21		318	746	423	495.667
oar-miR-30a-5p	NC_019466.2	+	2731891	2731913	TGTAAACATCCTCGACTGGAAGC	23		20419	38642	18514	25858.3
oar-miR-30b	NC_019466.2	+	19941564	19941584	TGTAAACATCCTACACTCAGC	21		229	854	349	477.333
oar-miR-30c	NC_019458.2	+	15038324	15038344	TGTAAACATCCTACACTCTCA	21		118	526	317	320.333
oar-miR-30d	NC_019466.2	+	19937114	19937132	TGTAAACATCCCCGACTGG	19		1114	2339	1269	1574
oar-miR-323c	NC_019475.2	+	64563365	64563385	CACAATACACGGTCGGCCTCT	21		4	7	7	6
oar-miR-369-5p	NC_019475.2	+	64562484	64562504	AGATCGACCGTGTTATATTCG	21		24	44	48	38.6667
oar-miR-374b	NC_019484.2	-	62796710	62796730	ATATAATACAACCTGCTAAGT	21		317	612	522	483.667
oar-miR-376b-3p	NC_019475.2	+	64538660	64538680	ATCATAGAGGAAAATCCATGT	21		1	0	1	1
oar-miR-376b-5p/oar-miR-376e-5p	NC_019475.2	+	64538622	64538643	GGTGGATATTCCTTCTATGTTT	22		6	8	4	6
oar-miR-376d	NC_019475.2	+	64538283	64538303	ATCATAGAGGAAAATCCACAT	21		0	1	2	1.5
oar-miR-379-5p	NC_019475.2	+	64521291	64521312	TGGTAGACTATGGAACGTAGGC	22		548	574	476	532.667
oar-miR-380-3p	NC_019475.2	+	64524256	64524276	TATGTAATGTGGTCCACGTCT	21		22	23	34	26.3333
oar-miR-381-3p	NC_019475.2	+	64542661	64542681	ATATACAAGGGCAAGCTCTCT	21		0	4	0	4
oar-miR-3955-5p	NC_019475.2	+	64499848	64499869	TTTGATGGCTGATCCTCTCACT	22		41	34	42	39
oar-miR-3956-5p	NC_019475.2	+	64541676	64541698	GTACGTGGATGCTGAAGGTCAGA	23		3	10	4	5.66667
oar-miR-3958-3p	NC_019475.2	+	64534859	64534880	AGATATTGCACGGTTGATCTCT	22		418	393	561	457.333
oar-miR-3959-3p	NC_019475.2	+	64548458	64548479	TGTATGTCAACTGATCCACAGT	22		1	5	1	2.33333
oar-miR-3959-5p	NC_019475.2	+	64548426	64548447	GGTTGATCAGAGAACATACATT	22		200	282	269	250.333
oar-miR-409-3p	NC_019475.2	+	64562221	64562243	CGAATGTTGCTCGGTGAACCCCT	23		157	81	104	114
oar-miR-411a-3p	NC_019475.2	+	64522593	64522613	TATGTAACACGGTCCACTAAC	21		328	391	305	341.333
oar-miR-411a-5p	NC_019475.2	+	64522557	64522578	ATAGTAGACCGTATAGCGTACG	22		1279	2442	1541	1754
oar-miR-411b-3p	NC_019475.2	+	64524416	64524436	TATGTCACATGGTCCACTAAT	21		0	1	2	1.5
oar-miR-411b-5p	NC_019475.2	+	64524381	64524402	TGGTCGACCATAAAACGTACGT	22		23	19	16	19.3333
oar-miR-485-5p	NC_019475.2	+	64552852	64552874	AGAGGCTGGCCGTGATGAATTCG	23		55	70	36	53.6667
oar-miR-539-3p	NC_019475.2	+	64543923	64543945	AATCATACAAGGACAATTTCTTT	23		21	23	22	22
oar-miR-541-5p	NC_019475.2	+	64561277	64561301	AAAGGATTCTGCTGTCGGTCCCACT	25		2	0	0	2
oar-miR-655-3p	NC_019475.2	+	64546444	64546465	ATAATACATGGTTAACCTCTCT	22		38	37	47	40.6667
oar-miR-99a	NC_019458.2	-	138652432	138652451	AACCCGTAGATCCGATCTTG	20		6919	13006	7322	9082.33
rno-/oar-
rno-/oar-miR-376c-5p	NC_019475.2	+	64537505	64537525	GTGGATATTCCTTCTATGTTT	21		6919	13006	7322	9082.33
rno-/oar-miR-494-3p	NC_019475.2	+	64529130	64529152	TGAAACATACACGGGAAACCTCT	23		169	234	283	228.667
