# Supplementary material for: Identification of novel microRNAs in the sheep heart and their regulation in heart failure
Source: Sci Rep. 2017 Aug 15;7:8250. doi: 10.1038/s41598-017-08574-x (PMC5557765; doi:10.1038/s41598-017-08574-x)
Supplement: Supplementary file 4 — Table S4 [file 41598_2017_8574_MOESM4_ESM.xlsx]

## Sheet: Supp Table 2-70
Supplementary Table S4: List of miRNAs with 70-99% homology with oar-miRNAs
miRNA_ID	chr	strand	start	end	sequence	length	Remarks	Control	HF	HF-R	Mean		Summary:	All counts	>10 counts
hsa-/mmu-/oar-													oar-	7	4
hsa-/mmu-/rno-/oar-													hsa-/mmu-/rno-/oar-	1	1
hsa-/mmu-/rno-/oar-miR-106b-5p	NC_019481.2	+	36244133	36244153	TAAAGTGCTGACAGTGCAGAT	21	oar-106b	386	791	416	531		hsa-/mmu-/oar-	0	0
hsa-/oar-													hsa-/rno-/oar-	0	0
hsa-/oar-miR-376a-3p	NC_019475.2	+	64539026	64539046	ATCATAGAGGAAAATCCACGT	21		1	0	0	0.333333		hsa-/oar-	2	0
hsa-/oar-miR-412-5p	NC_019475.2	+	64562341	64562363	TGGTCGACCAGTTGGAAAGTAAT	23	oar-miR-412-3p	2	4	3	3		rno-/oar-	0	0
hsa-/rno-/oar-													Total no. of miRNAs	10	5
oar-
oar-miR-106a	NC_019484.2	+	95476723	95476743	AAAAGTGCTTACAGTGCAGGT	21		6	9	7	7.33333
oar-miR-200a	NC_019469.2	-	49326788	49326806	AACACTGTCTGGTAACGAT	19		27	10	89	42
oar-miR-299-3p	NC_019475.2	+	64523051	64523072	TATGTGGGACGGTAAACCACAA	22		0	1	3	1.33333
oar-miR-370-3p	NC_019475.2	+	64412742	64412765	GCCTGCTGGGGTGGAACCTGGTCT	24		776	523	573	624
oar-miR-376e-3p	NC_019475.2	+	64537542	64537563	AACATAGAGGAAAATCCACATT	22		6	11	10	9
oar-miR-665-3p	NC_019475.2	+	64379099	64379120	ACCAGTAGGCCGAGGCCCCTCA	22		105	108	87	100
oar-miR-758-3p	NC_019475.2	+	64525231	64525250	TTTGTGACCTGGTCCACTAA	20		10	12	20	14
