# Supplementary material for: Identification of novel microRNAs in the sheep heart and their regulation in heart failure
Source: Sci Rep. 2017 Aug 15;7:8250. doi: 10.1038/s41598-017-08574-x (PMC5557765; doi:10.1038/s41598-017-08574-x)
Supplement: Supplementary file 5 — Table S5 [file 41598_2017_8574_MOESM5_ESM.xlsx]

## Sheet: Sheet1
Supplementary Table S5: List of miRNAs detected in miRNA array
ProbeID	Annotation	Description	miRBase-sequence	CONT 1	CONT 2	HF 1	HF 2	HF 3	HF 4	HF-R 1	HF-R 2	HF-R 3	Mean Signal Intensity
42821	mmu-miR-295-5p/rno-miR-295-5p	Mus musculus/Rattus norvegicus microRNA	ACUCAAAUGUGGGGCACACUUC	5.09792	4.96442	5.00484	5.20922	4.96571	5.20322	5.33478	4.88196	4.9299	5.06578
148596	mmu-miR-344d-3p	Mus musculus microRNA	GAUAUAACCACUGCCAGACUGA	5.07428	4.9071	5.03295	5.04161	4.97951	5.10713	5.27726	4.93078	5.75462	5.1228
42764	hsa-miR-412/mmu-miR-412-3p/rno-miR-412-3p	Homo sapiens/Mus musculus/Rattus norvegicus microRNA	ACUUCACCUGGUCCACUAGCCGU	6.1617	5.61326	4.97839	5.03083	5.12108	5.10174	5.38703	5.00357	4.83596	5.24817
146071	mmu-miR-1893	Mus musculus microRNA	GGCGCGGGCGCUGGACGCCUCG	5.36411	5.26175	5.12518	5.28465	5.15441	5.35186	5.58485	5.11787	6.09695	5.37129
148579	mmu-miR-3544-3p/rno-miR-3544	Mus musculus/Rattus norvegicus microRNA	ACUCCUGCAUGACGCCGUUCCC	5.52412	5.29555	5.35352	5.56383	5.36157	5.46485	5.68473	5.2676	5.34596	5.42908
42676	hsa-miR-495-3p/mmu-miR-495-3p/rno-miR-495/oar-miR-495-3p	Homo sapiens/Mus musculus/Rattus norvegicus/Ovis aries microRNA	AAACAAACAUGGUGCACUUCUU	5.88542	5.7487	5.26957	5.34932	5.65647	5.29704	5.52637	5.14295	4.98859	5.42938
42765	mmu-miR-339-3p	Mus musculus microRNA	UGAGCGCCUCGGCGACAGAGCCG	5.53318	5.77867	5.39137	5.35886	5.39083	5.37308	5.61596	5.17352	5.59954	5.46833
169394	mmu-miR-1843a-5p/rno-miR-1843-5p	Mus musculus/Rattus norvegicus microRNA	UAUGGAGGUCUCUGUCUGACU	5.76868	5.72318	5.33669	5.33922	5.47107	5.67105	5.57847	5.30386	5.28287	5.49723
146009	hsa-miR-376a-3p/oar-miR-376a-3p	Homo sapiens/Ovis aries microRNA	AUCAUAGAGGAAAAUCCACGU	6.02059	5.57279	5.24066	5.75176	5.3234	5.3759	5.753	5.38388	5.32461	5.5274
168876	mmu-miR-1843b-5p	Mus musculus microRNA	AUGGAGGUCUCUGUCUGACUU	5.84055	5.80864	5.46199	5.47278	5.56843	5.67721	5.82169	5.41659	5.33771	5.60062
169044	mmu-miR-3544-5p	Mus musculus microRNA	AGAAAGGCAUCAUAUAGGAGCUG	5.51066	5.46798	5.57262	5.78381	5.53268	5.44708	5.90285	5.52403	5.70267	5.60493
148684	hsa-miR-628-3p	Homo sapiens microRNA	UCUAGUAAGAGUGGCAGUCGA	5.47379	5.41851	5.76236	5.71707	5.55504	5.76817	5.91332	5.43908	5.56418	5.6235
145822	hsa-miR-214-5p/mmu-miR-214-5p	Homo sapiens/Mus musculus microRNA	UGCCUGUCUACACUUGCUGUGC	6.01014	5.53211	5.5883	5.58604	5.62753	5.67342	6.00693	5.30764	5.33912	5.63014
148565	mmu-miR-3113-3p	Mus musculus microRNA	UCCUGGCCCUGGUCCUGGUC	6.34809	5.83601	5.45086	5.45364	5.51119	5.62693	5.75487	5.38608	5.30637	5.63045
42579	mmu-miR-193a-5p/rno-miR-193-5p	Mus musculus/Rattus norvegicus microRNA	UGGGUCUUUGCGGGCAAGAUGA	5.61956	5.52884	5.60686	5.67837	5.50335	5.74004	5.91439	5.51116	5.62379	5.63626
46251	mmu-miR-1193-3p/rno-miR-1193-3p	Mus musculus/Rattus norvegicus microRNA	UAGGUCACCCGUUUUACUAUC	5.78252	5.6186	5.51192	5.66092	5.68712	5.625	5.97407	5.51053	5.52652	5.65524
147195	hsa-miR-18a-5p/mmu-miR-18a-5p/rno-miR-18a-5p	Homo sapiens/Mus musculus/Rattus norvegicus microRNA	UAAGGUGCAUCUAGUGCAGAUAG	5.99467	5.83186	5.56332	5.53946	5.39246	5.56573	6.01838	5.54079	5.56488	5.66795
145759	hsa-miR-181c-3p/mmu-miR-181c-3p/rno-miR-181c-3p	Homo sapiens/Mus musculus/Rattus norvegicus microRNA	AACCAUCGACCGUUGAGUGGAC	5.74742	5.40317	5.57342	5.71985	5.58996	5.49573	6.25581	5.42877	5.84933	5.67372
148669	hsa-miR-185-3p	Homo sapiens microRNA	AGGGGCUGGCUUUCCUCUGGUC	5.70652	5.634	5.5873	5.73286	5.60175	5.7736	5.93396	5.51162	5.6691	5.68341
146195	mmu-miR-2139	Mus musculus microRNA	AGCUGCGCUGCUCCUGGUAACUGC	5.85949	5.58876	5.54789	5.66671	5.879	5.91747	5.9275	5.48208	5.49841	5.70748
42609	hsa-miR-135a-3p/mmu-miR-135a-1-3p	Homo sapiens/Mus musculus microRNA	UAUAGGGAUUGGAGCCGUGGCG	5.85685	5.54166	5.6109	5.72919	5.69837	5.89	5.94771	5.45521	5.64291	5.70809
42660	hsa-miR-144-5p/mmu-miR-144-5p/rno-miR-144-5p	Homo sapiens/Mus musculus/Rattus norvegicus microRNA	GGAUAUCAUCAUAUACUGUAAG	6.49672	4.87702	5.65849	5.31295	5.76084	5.97342	5.66004	6.16302	5.56425	5.71853
145838	hsa-miR-125b-1-3p/mmu-miR-125b-1-3p/rno-miR-125b-1-3p	Homo sapiens/Mus musculus/Rattus norvegicus microRNA	ACGGGUUAGGCUCUUGGGAGCU	5.93704	5.6128	5.74079	5.79875	5.66754	5.8253	6.03529	5.51375	5.51691	5.73869
148678	hsa-miR-301a-5p/mmu-miR-301a-5p	Homo sapiens/Mus musculus microRNA	GCUCUGACUUUAUUGCACUACU	5.77782	5.58868	5.77886	5.74206	5.68858	5.84088	6.01155	5.57079	5.65537	5.7394
147514	hsa-miR-494/mmu-miR-494-3p/rno-miR-494-3p/oar-miR-494-3p	Homo sapiens/Mus musculus/Rattus norvegicus/Ovis aries microRNA	UGAAACAUACACGGGAAACCUC	6.33813	6.2352	5.5546	5.36763	5.80651	5.56761	5.88831	5.47259	5.509	5.74884
146180	hsa-miR-1909-3p	Homo sapiens microRNA	CGCAGGGGCCGGGUGCUCACCG	6.02104	6.19902	5.43883	5.64893	5.72308	5.6419	5.84153	5.63053	5.65149	5.75515
146047	mmu-miR-1962	Mus musculus microRNA	AGAGGCUGGCACUGGGACACAU	5.84635	5.58177	5.85561	6.13935	5.57134	5.66819	6.18369	5.53516	5.62651	5.77866
148175	mmu-miR-1843a-3p/rno-miR-1843-3p	Mus musculus/Rattus norvegicus microRNA	UCUGAUCGUUCACCUCCAUACA	5.89892	6.26229	5.56007	5.54298	5.97583	5.7013	5.9014	5.59942	5.63035	5.78584
42674	hsa-miR-431-3p/mmu-miR-431-3p	Homo sapiens/Mus musculus microRNA	CAGGUCGUCUUGCAGGGCUUCU	5.80294	5.69644	5.77126	5.82646	5.75165	5.88472	6.06036	5.71017	5.60541	5.78993
146115	hsa-miR-940	Homo sapiens microRNA	AAGGCAGGGCCCCCGCUCCCC	5.85906	5.61226	5.866	5.83237	5.65251	5.92314	6.15344	5.56985	5.65512	5.79153
11234	mmu-miR-350-3p/rno-miR-350	Mus musculus/Rattus norvegicus microRNA	UUCACAAAGCCCAUACACUUUC	5.93905	5.6654	5.79522	5.73377	5.68891	5.6232	6.10027	5.7552	5.82573	5.79186
148574	mmu-miR-16-2-3p/rno-miR-16-3p	Mus musculus/Rattus norvegicus microRNA	ACCAAUAUUAUUGUGCUGCUUU	5.88991	5.50252	5.73402	5.72708	5.89824	6.07057	5.96441	5.64559	5.71744	5.79442
148020	mmu-miR-3078-3p	Mus musculus microRNA	UUGCUGGGGUAGUCUUUAGG	5.8722	5.74937	5.59249	5.79833	5.80728	5.82688	5.91868	5.63868	5.98439	5.7987
42452	mmu-miR-141-5p/rno-miR-141-5p	Mus musculus/Rattus norvegicus microRNA	CAUCUUCCAGUGCAGUGUUGGA	5.96153	5.54466	5.90055	5.83737	5.85468	5.7997	6.04868	5.58239	5.68504	5.80162
17825	hsa-miR-338-5p/mmu-miR-338-5p/rno-miR-338-5p	Homo sapiens/Mus musculus/Rattus norvegicus microRNA	AACAAUAUCCUGGUGCUGAGUG	7.0331	6.42306	5.52134	5.44574	5.79161	5.59392	5.80051	5.4866	5.33107	5.82522
148191	mmu-miR-3081-3p	Mus musculus microRNA	UUGCGCUCCGAUCUCUGAGCUGG	6.04554	5.74881	5.79722	5.81071	5.82764	5.79877	6.03491	5.65093	5.72365	5.82646
148242	mmu-miR-205-3p	Mus musculus microRNA	GAUUUCAGUGGAGUGAAGCUCA	5.86533	5.65526	5.76732	5.86336	5.85599	5.79621	6.00074	5.67961	5.96613	5.82777
17433	mmu-miR-679-5p	Mus musculus microRNA	GGACUGUGAGGUGACUCUUGGU	5.90393	5.72762	5.8222	5.88132	5.87829	5.91791	6.04617	5.70897	5.683	5.84105
17822	hsa-miR-490-5p/mmu-miR-490-5p/rno-miR-490-5p	Homo sapiens/Mus musculus/Rattus norvegicus microRNA	CCAUGGAUCUCCAGGUGGGU	5.91	5.84975	5.90007	5.91856	5.66949	6.11161	5.98276	5.55299	5.67814	5.84149
148598	mmu-miR-466o-3p	Mus musculus microRNA	UACAUACAUGCACACAUAAGAC	6.00817	5.46492	5.85719	5.85587	5.89866	5.64227	6.13974	5.83608	5.87248	5.84171
14270	hsa-miR-493-3p/rno-miR-493-3p/oar-miR-493-3p	Homo sapiens/Rattus norvegicus/Ovis aries microRNA	UGAAGGUCUACUGUGUGCCAGG	5.99941	5.94653	5.72863	5.8338	5.92149	5.82293	5.99213	5.67562	5.7125	5.84812
148336	mmu-miR-3071-5p	Mus musculus microRNA	ACUCAUUUGAGACGAUGAUGGA	5.96302	5.58066	5.93905	5.91805	5.90265	5.85809	6.04227	5.63405	5.81196	5.84998
148508	mmu-miR-3062-3p	Mus musculus microRNA	CGGGGACACACUUUCUCCU	6.04028	5.53644	5.92906	5.91186	5.66882	5.66749	6.18151	5.83431	5.91653	5.85403
42496	hsa-miR-181c-5p/mmu-miR-181c-5p/rno-miR-181c-5p	Homo sapiens/Mus musculus/Rattus norvegicus microRNA	AACAUUCAACCUGUCGGUGAGU	5.86558	5.51717	5.83707	5.87382	5.68934	5.80691	6.27984	5.93572	6.00046	5.86732
148193	mmu-miR-466h-3p	Mus musculus microRNA	UACGCACGCACACACACAC	5.90555	5.63798	5.99537	5.85079	6.02524	5.6707	6.07318	5.73805	5.93483	5.87019
145741	hsa-miR-545-3p	Homo sapiens microRNA	UCAGCAAACAUUUAUUGUGUGC	6.01325		5.97662	5.62263	5.50393	5.99249	6.33894	5.71172	5.90015	5.88247
168780	mmu-miR-3969	Mus musculus microRNA	CCCUAAAGUAGAAAUCACUA	5.91677	5.78321	5.97635	5.99591	5.67316	5.76105	6.21275	5.82251	5.87494	5.89074
168890	hsa-miR-1306-5p/mmu-miR-1306-5p/rno-miR-1306-5p	Homo sapiens/Mus musculus/Rattus norvegicus microRNA	CCACCUCCCCUGCAAACGUCCA	5.97316	5.65058	5.90426	6.00698	5.90307	5.91343	6.04789	5.8042	5.83197	5.89284
148147	hsa-miR-181b-3p/rno-miR-181b-1-3p	Homo sapiens/Rattus norvegicus microRNA	CUCACUGAACAAUGAAUGCAA	6.05081	6.0237	5.85967	5.98945	5.67141	5.88387	6.08513	5.7583	5.88338	5.91175
17866	hsa-miR-331-5p/mmu-miR-331-5p	Homo sapiens/Mus musculus microRNA	CUAGGUAUGGUCCCAGGGAUCC	5.98126	5.67668	5.8688	6.04	5.91921	6.13671	6.09463	5.7565	5.8107	5.9205
28450	mmu-miR-291b-5p	Mus musculus microRNA	GAUCAAAGUGGAGGCCCUCUCC	5.99767	6.00614	5.72127	5.90456	6.09518	5.99861	5.99183	5.76564	5.84512	5.92511
11045	hsa-miR-302c-5p	Homo sapiens microRNA	UUUAACAUGGGGGUACCUGCUG	6.01237	6.10516	5.97024	6.13219	5.7419	5.83609	6.20275	5.65808	5.67907	5.92643
42488	mmu-miR-466h-5p	Mus musculus microRNA	UGUGUGCAUGUGCUUGUGUGUA	5.92529	5.78078	5.90057	5.98884	5.82109	5.99161	6.17731	5.92724	5.94762	5.94004
29529	hsa-miR-369-3p/mmu-miR-369-3p/rno-miR-369-3p/oar-miR-369-3p	Homo sapiens/Mus musculus/Rattus norvegicus/Ovis aries microRNA	AAUAAUACAUGGUUGAUCUUU	6.48331	6.13102	5.74684	5.7007	5.96877	5.94202	6.14084	5.82914	5.6156	5.95092
146019	mmu-miR-1839-5p/rno-miR-1839-5p	Mus musculus/Rattus norvegicus microRNA	AAGGUAGAUAGAACAGGUCUUG	5.8948	5.5892	6.10092	6.00294	5.86097	6.20412	6.32255	5.73118	5.91686	5.95817
145643	hsa-miR-382-5p/mmu-miR-382-5p/rno-miR-382-5p/oar-miR-382-5p	Homo sapiens/Mus musculus/Rattus norvegicus/Ovis aries microRNA	GAAGUUGUUCGUGGUGGAUUCG	6.17194	6.06592	5.9148	5.87071	6.07744	5.91898	6.26776	5.70716	5.68833	5.96478
148620	hsa-miR-454-3p	Homo sapiens microRNA	UAGUGCAAUAUUGCUUAUAGGGU	6.03803	5.88317	6.02111	5.87904	5.76501	6.17013	6.1685	5.82326	6.0167	5.97388
168979	hsa-miR-4734	Homo sapiens microRNA	GCUGCGGGCUGCGGUCAGGGCG	6.12599	6.0872	5.71698	6.05138	5.82604	6.10431	6.211	5.73851	6.00396	5.98504
11215	mmu-miR-292-3p/rno-miR-292-3p	Mus musculus/Rattus norvegicus microRNA	AAAGUGCCGCCAGGUUUUGAGUGU	6.03284	5.88102	5.92396	5.96068	5.98622	6.20736	6.28267	5.85681	5.79719	5.99208
42879	mmu-miR-92a-2-5p	Mus musculus microRNA	AGGUGGGGAUUGGUGGCAUUAC	6.00193	5.94661	5.91905	5.9972	5.9447	6.06132	6.25952	5.91936	5.89317	5.99365
146023	mmu-miR-1946b	Mus musculus microRNA	GCCGGGCAGUGGUGGCACAUGCUUUU	5.97886	5.80627	6.11492	6.1421	5.9075	5.94414	6.37066	5.74352	5.98119	5.9988
11277	hsa-miR-7-1-3p/mmu-miR-7a-1-3p/rno-miR-7a-1-3p	Homo sapiens/Mus musculus/Rattus norvegicus microRNA	CAACAAAUCACAGUCUGCCAUA	5.79332	5.58044	6.20777	6.01449	5.97259	6.11402	6.40265	5.79449	6.11165	5.99905
28019	hsa-miR-10a-3p/mmu-miR-10a-3p/rno-miR-10a-3p	Homo sapiens/Mus musculus/Rattus norvegicus microRNA	CAAAUUCGUAUCUAGGGGAAUA	5.92665	5.69912	6.03262	6.0918	5.95222	6.01938	6.24189	6.05636	5.9719	5.9991
145933	hsa-miR-652-5p	Homo sapiens microRNA	CAACCCUAGGAGAGGGUGCCAUUCA	6.06065	5.97374	5.93757	6.05668	6.03988	6.10037	6.18232	5.74747	5.93408	6.00364
145637	hsa-miR-187-3p/mmu-miR-187-3p/rno-miR-187-3p	Homo sapiens/Mus musculus/Rattus norvegicus microRNA	UCGUGUCUUGUGUUGCAGCCGG	6.05205	5.84185	6.00895	6.10003	6.032	6.04523	6.22072	5.87291	5.90024	6.00822
17391	hsa-miR-635	Homo sapiens microRNA	ACUUGGGCACUGAAACAAUGUCC	6.13073	6.03724	5.85224	6.03332	6.03179	5.95643	6.28578	5.75813	6.0524	6.01534
148653	mmu-miR-3474	Mus musculus microRNA	CCCUGGGAGGAGACGUGGAUUC	6.21809	5.9499	5.93095	6.00851	5.94175	6.03536	6.32645	5.83707	5.92925	6.0197
147536	mmu-miR-107-5p/rno-miR-107-5p	Mus musculus/Rattus norvegicus microRNA	AGCUUCUUUACAGUGUUGCCUUG	5.933	5.81842	6.12074	5.9404	5.94055	6.07701	6.37784	5.90946	6.07247	6.0211
17942	hsa-miR-125a-3p/mmu-miR-125a-3p/rno-miR-125a-3p	Homo sapiens/Mus musculus/Rattus norvegicus microRNA	ACAGGUGAGGUUCUUGGGAGCC	6.10943	5.82139	6.11082	5.96244	6.14491	6.10222	6.196	5.77274	5.9875	6.02305
148065	hsa-miR-3689b-3p/hsa-miR-3689c	Homo sapiens microRNA	CUGGGAGGUGUGAUAUUGUGGU	6.08853	5.84834	6.00473	6.16071	6.02541	6.02549	6.30377	5.81976	5.93945	6.02402
148560	mmu-miR-3066-5p	Mus musculus microRNA	UUGGUUGCUGUAGAUUAAGUAG	6.24092	6.08245	6.10119	6.03718	5.70272	5.97201	6.28366	5.80898	6.05759	6.03186
42576	hsa-miR-342-5p/mmu-miR-342-5p/rno-miR-342-5p	Homo sapiens/Mus musculus/Rattus norvegicus microRNA	AGGGGUGCUAUCUGUGAUUGA	7.43451	6.55412	5.73012	5.81039	5.84486	5.72076	6.07859	5.48893	5.66748	6.03664
11061	hsa-miR-329/oar-miR-329b-3p	Homo sapiens/Ovis aries microRNA	AACACACCUGGUUAACCUCUUU	6.11186	5.98934	6.0849	6.04208	6.13017	5.90132	6.24492	5.8915	5.97788	6.04155
11226	mmu-miR-325-5p/rno-miR-325-5p	Mus musculus/Rattus norvegicus microRNA	CCUAGUAGGUGCUCAGUAAGUGU	6.73709	6.22245	5.8545	5.91241	6.06231	5.80131	6.16786	5.76867	5.84773	6.04159
168708	hsa-miR-296-5p/mmu-miR-296-5p/rno-miR-296-5p	Homo sapiens/Mus musculus/Rattus norvegicus microRNA	AGGGCCCCCCCUCAAUCCUGU	6.05353	5.85465	6.08251	6.2308	5.88628	6.13497	6.45348	5.85931	5.82087	6.04182
17626	hsa-miR-575	Homo sapiens microRNA	GAGCCAGUUGGACAGGAGC	6.17214	5.87157	6.00432	6.05706	6.14205	6.07319	6.1093	5.9478	6.02658	6.04489
168869	hsa-miR-5010-3p	Homo sapiens microRNA	UUUUGUGUCUCCCAUUCCCCAG	6.04696	5.97224	6.00265	6.09342	5.98392	6.13816	6.29311	5.97272	5.92023	6.04705
42669	hsa-miR-505-3p/rno-miR-505-3p	Homo sapiens/Rattus norvegicus microRNA	CGUCAACACUUGCUGGUUUCCU	6.00756	5.8876	6.22906	6.0088	6.15684	6.21027	6.22884	5.81358	5.88123	6.04709
169379	hsa-miR-4694-3p	Homo sapiens microRNA	CAAAUGGACAGGAUAACACCU	6.32781	5.97092	5.85981	6.02717	5.88436	5.90641	6.44742	5.7979	6.20603	6.04754
11231	mmu-miR-345-5p/rno-miR-345-5p	Mus musculus/Rattus norvegicus microRNA	GCUGACCCCUAGUCCAGUGCUU	6.21182	5.76609	6.07959	6.04271	5.88004	5.95566	6.37068	5.93731	6.20476	6.04985
168682	hsa-miR-4502	Homo sapiens microRNA	GCUGAUGAUGAUGGUGCUGAAG	6.726	6.24585	5.93729	5.92692	5.94225	5.94021	6.22249	5.66279	5.8543	6.0509
46695	hsa-miR-1228-3p	Homo sapiens microRNA	UCACACCUGCCUCGCCCCCC	6.09549	5.9647	5.96501	6.13852	6.01237	6.03318	6.31033	5.88118	6.07192	6.05252
27672	hsa-miR-615-3p/mmu-miR-615-3p	Homo sapiens/Mus musculus microRNA	UCCGAGCCUGGGUCUCCCUCUU	6.25552	6.43469	5.86881	5.9321	6.17711	5.95831	6.1885	5.8277	5.85613	6.05543
169344	mmu-miR-3473b	Mus musculus microRNA	GGGCUGGAGAGAUGGCUCAG	6.11358	5.97462	6.6729	6.28576	5.829	6.10262	6.03769	5.63638	5.85253	6.05612
46266	hsa-miR-1825	Homo sapiens microRNA	UCCAGUGCCCUCCUCUCC	6.14131	5.93965	6.03302	6.03469	6.02654	6.22721	6.27817	5.92275	5.91013	6.05705
146118	mmu-miR-1894-5p	Mus musculus microRNA	CUCUCCCCUACCACCUGCCUCU	6.05567	5.97818	6.03407	5.99901	6.14301	6.1609	6.3026	5.94999	5.89376	6.05747
10987	hsa-miR-193b-3p	Homo sapiens microRNA	AACUGGCCCUCAAAGUCCCGCU	6.38598	6.17848	5.75226	6.18795	6.03089	5.90555	6.28875	5.73695	6.06546	6.05914
42899	hsa-miR-377-5p/mmu-miR-377-5p/rno-miR-377-5p	Homo sapiens/Mus musculus/Rattus norvegicus microRNA	AGAGGUUGCCCUUGGUGAAUUC	6.26768	5.95331	6.03024	6.10708	6.05394	6.05465	6.27268	5.84984	5.95171	6.06013
148577	hsa-miR-3943	Homo sapiens microRNA	UAGCCCCCAGGCUUCACUUGGCG	6.08306	5.93921	6.0502	6.1019	5.907	6.1546	6.40191	5.93968	5.96942	6.06078
42800	hsa-miR-582-5p/mmu-miR-582-5p/rno-miR-582-5p	Homo sapiens/Mus musculus/Rattus norvegicus microRNA	UUACAGUUGUUCAACCAGUUACU	6.18274	5.89357	6.76873	5.69084	5.68565	6.30298	6.72758	5.84002	5.47514	6.06303
42822	mmu-miR-466g	Mus musculus microRNA	AUACAGACACAUGCACACACA	6.19572	5.78651	6.03493	6.14355	6.06223	5.86633	6.2593	6.09487	6.12789	6.06348
168790	hsa-miR-3120-5p	Homo sapiens microRNA	CCUGUCUGUGCCUGCUGUACA	6.2888	5.83456	6.01029	6.05502	6.21671	6.00584	6.30006	5.90355	5.96992	6.06497
168648	hsa-miR-4687-5p	Homo sapiens microRNA	CAGCCCUCCUCCCGCACCCAAA	5.98852	5.99717	6.20336	6.10551	6.22707	6.09916	6.52159	5.85863	5.75892	6.08444
147600	hsa-miR-4292	Homo sapiens microRNA	CCCCUGGGCCGGCCUUGG	6.18612	6.03267	6.11533	6.1422	6.00662	6.02699	6.52905	5.80802	5.93	6.08633
147501	hsa-miR-98-3p/mmu-miR-98-3p/rno-miR-98-3p	Homo sapiens/Mus musculus/Rattus norvegicus microRNA	CUAUACAACUUACUACUUUCCC	6.02939	5.85268	6.26811	5.98978	6.08293	6.3083	6.39467	5.83777	6.06436	6.092
46806	hsa-miR-1227-3p	Homo sapiens microRNA	CGUGCCACCCUUUUCCCCAG	6.14647	6.02427	6.09233	6.14673	5.94619	6.20563	6.35626	5.94874	5.99248	6.09545
168941	hsa-miR-4501	Homo sapiens microRNA	UAUGUGACCUCGGAUGAAUCA	6.34249	5.86911	6.02951	5.86482	5.91657	6.08894	6.43156	6.01445	6.30522	6.09585
168559	hsa-miR-15a-3p	Homo sapiens microRNA	CAGGCCAUAUUGUGCUGCCUCA	6.34549	5.92827	6.01765	6.03815	6.27285	6.20908	6.27736	5.88147	5.89642	6.09631
148171	mmu-miR-7b-3p	Mus musculus microRNA	CAACAAGUCACAGCCAGCCUCA	6.2019	6.00023	6.12035	6.14678	6.25885	5.98627	6.20776	5.915	6.07369	6.1012
42645	rno-miR-878	Rattus norvegicus microRNA	GCAUGACACCAUACUGGGUAGA	6.14306	5.72901	6.27033	6.22501	6.16172	5.89648	6.44478	6.09045	5.95004	6.10121
42885	hsa-miR-376a-5p	Homo sapiens microRNA	GUAGAUUCUCCUUCUAUGAGUA	6.35524	6.53877	6.12124	5.82862	6.18055	6.26018	6.14912	5.66719	5.82492	6.10287
148534	rno-miR-103-1-5p	Rattus norvegicus microRNA	GGCUUCUUUACAGUGCUGCCUUGU	6.18983	5.96793	6.05048	6.03783	6.08732	6.21306	6.31254	6.03078	6.0469	6.10408
46259	hsa-miR-885-5p	Homo sapiens microRNA	UCCAUUACACUACCCUGCCUCU	6.07394	5.99563	6.08037	6.11295	6.00208	6.26685	6.34455	6.12865	5.94234	6.10526
148488	rno-miR-3590-5p	Rattus norvegicus microRNA	UGCCCUUUUAACAUUGCACUG	6.26398	6.2078	5.93736	6.02364	6.2368	5.83619	6.26822	6.06295	6.11201	6.10544
146012	mmu-miR-1949/rno-miR-1949	Mus musculus/Rattus norvegicus microRNA	CUAUACCAGGAUGUCAGCAUAGUU	6.0049	6.20734	5.87918	6.18545	5.98912	6.16503	6.61676	5.80845	6.1439	6.11113
42869	hsa-miR-936	Homo sapiens microRNA	ACAGUAGAGGGAGGAAUCGCAG	6.23178	6.08655	6.02447	6.06846	5.94418	6.01171	6.21544	5.88027	6.56163	6.11383
148169	mmu-miR-1188-3p	Mus musculus microRNA	UCCGAGGCUCCCCACCACACCCUGC	6.17046	5.96677	6.11282	6.114	6.1881	6.24709	6.31182	5.95657	5.97328	6.11566
148182	rno-miR-3596b	Rattus norvegicus microRNA	AACUAUGCAACCUACUACCU	6.25185	6.05534	5.82879	6.06734	5.79372	5.92715	6.39153	6.32033	6.46443	6.12228
148501	rno-miR-425-3p	Rattus norvegicus microRNA	AUCGGGAAUAUCGUGUCCGCC	6.08031	6.08971	6.13026	6.15795	6.24378	6.27035	6.29409	5.79501	6.04801	6.12327
17349	hsa-miR-595	Homo sapiens microRNA	GAAGUGUGCCGUGGUGUGUCU	6.33344	6.00477	5.99157	6.17136	6.14857	6.11683	6.33166	5.99137	6.02073	6.12337
42666	hsa-miR-26a-2-3p	Homo sapiens microRNA	CCUAUUCUUGAUUACUUGUUUC	6.01298	5.88492	6.31247	6.01571	6.20891	6.27794	6.39439	5.92014	6.08287	6.12337
46284	mmu-miR-1b-5p	Mus musculus microRNA	UACAUACUUCUUUACAUUCCA	6.13194	5.79429	6.12851	6.01965	5.73458	5.83935	6.80058	6.24769	6.44561	6.12691
42812	hsa-miR-508-5p	Homo sapiens microRNA	UACUCCAGAGGGCGUCACUCAUG	6.33165	6.23755	5.97613	6.05212	5.9095	5.9542	6.39217	6.05029	6.25823	6.12909
147772	hsa-miR-4303	Homo sapiens microRNA	UUCUGAGCUGAGGACAG	6.18126	5.99502	6.19031	6.21774	6.07073	6.20081	6.31707	5.99	6.0196	6.13139
169253	hsa-miR-4690-5p	Homo sapiens microRNA	GAGCAGGCGAGGCUGGGCUGAA	6.24072	6.10177	6.26089	6.14733	5.96158	5.97092	6.53951	5.86727	6.11485	6.13387
148644	hsa-miR-551b-3p/mmu-miR-551b-3p/rno-miR-551b-3p	Homo sapiens/Mus musculus/Rattus norvegicus microRNA	GCGACCCAUACUUGGUUUCAG	5.93287	5.60075	6.03289	6.5484	6.13612	6.42884	6.52715	5.77934	6.22057	6.1341
46356	hsa-miR-30b-3p	Homo sapiens microRNA	CUGGGAGGUGGAUGUUUACUUC	5.91968	5.82574	6.37021	6.14736	6.3177	6.35477	6.36357	5.84381	6.07646	6.13548
148011	rno-miR-702-3p	Rattus norvegicus microRNA	UGCCCACCCUUUACCCCACUCCA	6.26999	6.00628	6.07565	6.20216	6.01324	5.94729	6.26415	6.2396	6.26318	6.14239
17393	hsa-miR-603	Homo sapiens microRNA	CACACACUGCAAUUACUUUUGC	6.06987	5.98252	6.19286	6.19071	6.15974	5.95261	6.4941	6.13823	6.14662	6.14747
168642	hsa-miR-642b-3p	Homo sapiens microRNA	AGACACAUUUGGAGAGGGACCC	6.33422	6.23812	6.07335	6.05149	5.7638	5.94215	6.46364	6.10908	6.36212	6.14866
29577	hsa-miR-374a-3p	Homo sapiens microRNA	CUUAUCAGAUUGUAUUGUAAUU	6.2143	5.78499	6.34725	6.01115	5.77788	6.28431	6.5522	6.118	6.27965	6.15219
148197	mmu-miR-3081-5p	Mus musculus microRNA	GACUGGAGCUUGGAGCGGUGAGC	6.2241	6.06191	6.11076	6.1636	6.08935	6.19624	6.41423	6.09049	6.06793	6.15762
21498	hsa-miR-654-3p/mmu-miR-654-3p	Homo sapiens/Mus musculus microRNA	UAUGUCUGCUGACCAUCACCUU	6.30728	6.03499	6.25071	6.27642	6.1004	6.1385	6.35202	5.97444	6.01381	6.16095
145708	hsa-miR-324-3p/rno-miR-324-3p	Homo sapiens/Rattus norvegicus microRNA	ACUGCCCCAGGUGCUGCUGG	6.23664	5.96396	6.14001	6.16677	6.10259	6.35816	6.38182	6.06438	6.03575	6.16112
148397	rno-miR-664-1-5p	Rattus norvegicus microRNA	CUGGCUGGGGAAAAAGAUUGG	6.239	6.18471	6.04909	6.12499	6.29001	6.21745	6.35174	5.96616	6.07498	6.16646
46707	hsa-miR-1253	Homo sapiens microRNA	AGAGAAGAAGAUCAGCCUGCA	6.23557	6.03436	6.00059	6.30013	6.223	6.20497	6.39405	5.86795	6.25733	6.16866
42663	hsa-miR-20a-3p	Homo sapiens microRNA	ACUGCAUUAUGAGCACUUAAAG	6.09161	5.84139	6.40964	6.14345	6.16828	6.35766	6.28985	6.09736	6.1269	6.16957
42595	mmu-miR-291a-3p/rno-miR-291a-3p	Mus musculus/Rattus norvegicus microRNA	AAAGUGCUUCCACUUUGUGUGC	6.27667	6.1105	6.21858	6.14745	6.05452	6.14512	6.43123	6.02553	6.1193	6.16988
148051	mmu-miR-770-3p/rno-miR-770-3p	Mus musculus/Rattus norvegicus microRNA	CGUGGGCCUGACGUGGAGCUGG	6.31606	5.97695	6.12624	6.23605	6.12476	6.23988	6.34103	6.17766	6.04559	6.17602
17935	hsa-miR-101-5p/mmu-miR-101a-5p/rno-miR-101a-5p	Homo sapiens/Mus musculus/Rattus norvegicus microRNA	CAGUUAUCACAGUGCUGAUGCU	6.12078	5.63388	6.5083	6.17045	6.00127	6.48557	6.36617	6.17716	6.18936	6.18366
148559	hsa-miR-411-3p/mmu-miR-411-3p/rno-miR-411-3p/oar-miR-379-3p/oar-miR-411a-3p	Homo sapiens/Mus musculus/Rattus norvegicus/Ovis aries microRNA	UAUGUAACACGGUCCACUAACC	6.65116	6.56438	5.97068	5.92587	6.0979	5.84563	6.23912	5.82264	6.5373	6.18385
42732	hsa-miR-532-3p/mmu-miR-532-3p/rno-miR-532-3p	Homo sapiens/Mus musculus/Rattus norvegicus microRNA	CCUCCCACACCCAAGGCUUGCA	6.27709	6.11055	6.16056	6.19673	6.12631	6.17178	6.46863	6.12012	6.10243	6.19269
168701	hsa-miR-4728-5p	Homo sapiens microRNA	UGGGAGGGGAGAGGCAGCAAGCA	6.17106	6.4191	6.06208	6.13633	6.21469	6.05419	6.44766	5.95747	6.27345	6.19289
29650	mmu-miR-714	Mus musculus microRNA	CGACGAGGGCCGGUCGGUCGC	6.36934	6.89867	5.75851	6.05455	6.38822	6.18167	6.21804	5.8693	6.02624	6.19606
17347	hsa-miR-708-3p/mmu-miR-708-3p/rno-miR-708-3p	Homo sapiens/Mus musculus/Rattus norvegicus microRNA	CAACUAGACUGUGAGCUUCUAG	6.09352	5.92966	6.33554	6.05152	6.0863	6.40301	6.38052	5.9985	6.50422	6.19809
168674	hsa-miR-4716-5p	Homo sapiens microRNA	UCCAUGUUUCCUUCCCCCUUCU	6.30558	6.1077	6.0578	6.27703	6.15256	6.20304	6.39973	6.10826	6.18927	6.20011
145687	hsa-miR-384	Homo sapiens microRNA	AUUCCUAGAAAUUGUUCAUA	6.14093	5.85955	6.23906	6.10592	6.05624	6.26143	6.41344	6.37483	6.35441	6.20065
11077	hsa-miR-363-3p/mmu-miR-363-3p/rno-miR-363-3p	Homo sapiens/Mus musculus/Rattus norvegicus microRNA	AAUUGCACGGUAUCCAUCUGUA	6.27285	5.88945	6.33188	6.30346	6.29184	6.51443	6.20376	5.99924	6.06698	6.20821
27572	mmu-miR-298-5p/rno-miR-298-5p	Mus musculus/Rattus norvegicus microRNA	GGCAGAGGAGGGCUGUUCUUCCC	6.40731	6.23716	6.32629	6.24773	6.06718	6.1061	6.4729	5.88158	6.20218	6.21649
146064	hsa-miR-718	Homo sapiens microRNA	CUUCCGCCCCGCCGGGCGUCG	6.23092	5.97484	6.19837	6.37569	6.09188	6.32534	6.52539	6.26026	5.98328	6.21844
168758	hsa-miR-4425	Homo sapiens microRNA	UGUUGGGAUUCAGCAGGACCAU	6.44771	6.08074	6.18623	6.31254	6.27941	6.26796	6.46481	5.87394	6.07971	6.22145
145993	mmu-miR-1899	Mus musculus microRNA	AGCGAUGGCCGAAUCUGCUUCC	6.36382	6.24883	6.31453	6.1229	6.15376	6.09857	6.37635	6.15007	6.18351	6.22359
169053	hsa-miR-130b-5p/mmu-miR-130b-5p/rno-miR-130b-5p	Homo sapiens/Mus musculus/Rattus norvegicus microRNA	ACUCUUUCCCUGUUGCACUAC	6.37601	5.90182	6.34837	6.28441	6.21806	6.01213	6.48437	6.06959	6.33716	6.22577
168614	hsa-miR-5197-5p	Homo sapiens microRNA	CAAUGGCACAAACUCAUUCUUGA	6.47001	5.97625	6.28125	6.23538	6.14484	5.94551	6.52249	6.15999	6.29843	6.22602
42964	hsa-miR-7-2-3p	Homo sapiens microRNA	CAACAAAUCCCAGUCUACCUAA	6.45421	6.15033	6.14414	6.20031	6.22482	6.10766	6.3418	6.1779	6.24146	6.22696
42969	hsa-miR-10b-3p/mmu-miR-10b-3p/rno-miR-10b-3p	Homo sapiens/Mus musculus/Rattus norvegicus microRNA	ACAGAUUCGAUUCUAGGGGAAU	6.29577	6.04795	6.22013	6.25663	6.21617	6.38316	6.51019	6.09984	6.04153	6.23015
148657	hsa-miR-381-5p/mmu-miR-381-5p/rno-miR-381-5p	Homo sapiens/Mus musculus/Rattus norvegicus microRNA	AGCGAGGUUGCCCUUUGUAUAU	6.37689	6.20568	6.24284	6.28616	6.06966	6.21124	6.46639	6.04369	6.16945	6.23022
168967	hsa-miR-4476	Homo sapiens microRNA	CAGGAAGGAUUUAGGGACAGGC	6.22187	6.09198	6.28173	6.19936	6.21847	6.15681	6.61374	6.01402	6.32505	6.23589
42686	hsa-miR-136-3p/mmu-miR-136-3p/rno-miR-136-3p	Homo sapiens/Mus musculus/Rattus norvegicus microRNA	CAUCAUCGUCUCAAAUGAGUCU	6.43416	6.19187	6.28572	6.06228	6.36005	6.25215	6.54472	6.10603	5.90845	6.23838
168945	hsa-miR-326/mmu-miR-326-3p/rno-miR-326-3p	Homo sapiens/Mus musculus/Rattus norvegicus microRNA	CCUCUGGGCCCUUCCUCCAG	6.32262	6.02887	6.23041	6.12835	6.15884	6.40305	6.35766	6.30543	6.24459	6.2422
169206	hsa-miR-4645-3p	Homo sapiens microRNA	AGACAGUAGUUCUUGCCUGGUU	6.46929	6.04237	6.18641	6.21796	6.44582	6.20632	6.36396	6.12533	6.15125	6.24541
42627	hsa-miR-212-3p/mmu-miR-212-3p/rno-miR-212-3p	Homo sapiens/Mus musculus/Rattus norvegicus microRNA	UAACAGUCUCCAGUCACGGCC	6.27693	6.32551	6.15725	6.29335	6.22474	6.13689	6.48013	6.08217	6.24124	6.24647
46345	hsa-miR-1207-3p	Homo sapiens microRNA	UCAGCUGGCCCUCAUUUC	6.29355	6.13341	6.11464	6.29982	6.13333	6.34786	6.54245	6.1729	6.20526	6.24925
11111	hsa-miR-432-5p/oar-miR-432	Homo sapiens/Ovis aries microRNA	UCUUGGAGUAGGUCAUUGGGUGG	6.57365	6.31341	6.20235	6.198	6.36679	6.24165	6.50377	5.91649	5.98142	6.25528
146128	mmu-miR-1982.1-3p/mmu-miR-1982.2-3p	Mus musculus microRNA	UCUCACCCUAUGUUCUCCCACAG	6.44985	6.17924	6.18147	6.21744	6.1766	6.17773	6.51029	6.29033	6.19594	6.26432
11221	mmu-miR-300-3p/rno-miR-300-3p	Mus musculus/Rattus norvegicus microRNA	UAUGCAAGGGCAAGCUCUCUUC	6.42959	6.50432	5.97071	6.23897	6.22591	6.11645	6.39265	6.14864	6.36043	6.2653
148214	hsa-miR-3675-3p	Homo sapiens microRNA	CAUCUCUAAGGAACUCCCCCAA	6.30811	6.31912	6.31519	6.25957	6.22471	6.38459	6.35866	6.05685	6.18531	6.26801
169056	hsa-miR-4669	Homo sapiens microRNA	UGUGUCCGGGAAGUGGAGGAGG	6.61872	6.0937	6.31535	6.2091	6.51351	6.1504	6.46682	5.95784	6.10479	6.27002
10936	hsa-miR-130b-3p/mmu-miR-130b-3p/rno-miR-130b-3p	Homo sapiens/Mus musculus/Rattus norvegicus microRNA	CAGUGCAAUGAUGAAAGGGCAU	6.69186	6.50695	6.2008	6.13717	6.18004	6.21875	6.63849	5.9828	5.96125	6.27979
42474	mmu-miR-362-3p/rno-miR-362-3p	Mus musculus/Rattus norvegicus microRNA	AACACACCUGUUCAAGGAUUCA	6.36147	6.15345	6.40916	6.30951	6.31045	6.11356	6.45081	6.18316	6.24988	6.28238
42453	hsa-miR-376b-5p/hsa-miR-376c-5p/mmu-miR-376c-5p/rno-miR-376c-5p/oar-miR-376b-5p/oar-miR-376e-5p	Homo sapiens/Mus musculus/Rattus norvegicus/Ovis aries microRNA	CGUGGAUAUUCCUUCUAUGUUU	6.61691	6.29313	6.28575	6.12533	6.28793	6.2379	6.42922	6.23239	6.04658	6.2839
147283	mmu-miR-137-5p	Mus musculus microRNA	ACGGGUAUUCUUGGGUGGAUAAU	6.48017	6.07621	6.4764	6.3303	6.10963	6.20384	6.4892	6.20855	6.20516	6.28661
46309	hsa-miR-1226-3p	Homo sapiens microRNA	UCACCAGCCCUGUGUUCCCUAG	6.34707	6.06998	6.33847	6.37264	6.30911	6.18522	6.49737	6.21983	6.25597	6.28841
168896	hsa-miR-548ao-3p	Homo sapiens microRNA	AAAGACCGUGACUACUUUUGCA	6.71516	5.98135	6.3762	6.34658	6.19015	6.06698	6.50883	6.21863	6.21009	6.29044
29460	hsa-miR-553	Homo sapiens microRNA	AAAACGGUGAGAUUUUGUUUU	6.5524	6.18408	6.21276	6.33548	6.41109	6.31776	6.39184	6.13249	6.18603	6.30266
169226	hsa-miR-4419a	Homo sapiens microRNA	UGAGGGAGGAGACUGCA	6.33587	6.33083	6.35053	6.25838	6.33047	6.0985	6.58734	6.01973	6.41912	6.30342
169247	hsa-miR-4477a	Homo sapiens microRNA	CUAUUAAGGACAUUUGUGAUUC	6.6599	6.04917	6.30513	6.38282	6.23607	6.15726	6.51327	6.16211	6.31112	6.30854
42823	hsa-miR-27b-5p/mmu-miR-27b-5p/rno-miR-27b-5p	Homo sapiens/Mus musculus/Rattus norvegicus microRNA	AGAGCUUAGCUGAUUGGUGAAC	6.07048	6.00965	6.61152	6.30095	6.33974	6.59552	6.59789	5.94011	6.31211	6.30866
148581	rno-miR-3557-3p	Rattus norvegicus microRNA	ACACAGGACCUGGAGUCAGGAG	6.38508	6.08417	6.44967	6.42807	6.19196	6.28936	6.53972	6.14766	6.26607	6.30909
168590	hsa-miR-4520a-5p/hsa-miR-4520b-5p	Homo sapiens microRNA	CCUGCGUGUUUUCUGUCCAA	6.29898	6.03083	6.46251	6.38033	6.4324	6.13005	6.57548	6.12223	6.4047	6.31528
169322	hsa-miR-4534	Homo sapiens microRNA	GGAUGGAGGAGGGGUCU	6.3206	6.63726	6.11148	6.07709	6.6438	6.27595	6.35947	6.13926	6.3236	6.32095
17835	hsa-miR-450a-5p/mmu-miR-450a-5p/rno-miR-450a-5p	Homo sapiens/Mus musculus/Rattus norvegicus microRNA	UUUUGCGAUGUGUUCCUAAUAU	6.42317	6.30632	6.25598	6.12638	6.00499	6.26872	6.73002	6.35997	6.45353	6.32545
31388	mmu-miR-291a-5p/rno-miR-291a-5p	Mus musculus/Rattus norvegicus microRNA	CAUCAAAGUGGAGGCCCUCUCU	6.41272	6.39325	6.13773	6.31382	6.45724	6.45166	6.37504	6.14691	6.25542	6.32709
169083	hsa-miR-371b-3p	Homo sapiens microRNA	AAGUGCCCCCACAGUUUGAGUGC	6.33853	6.24658	6.41866	6.48469	6.18961	6.36476	6.60589	6.18713	6.13055	6.3296
42835	mmu-miR-16-1-3p	Mus musculus microRNA	CCAGUAUUGACUGUGCUGCUGA	6.56253	6.19236	6.22189	6.32305	6.50225	6.54357	6.49053	6.09275	6.11044	6.33771
148386	hsa-miR-2964a-5p/rno-miR-2964	Homo sapiens/Rattus norvegicus microRNA	AGAUGUCCAGCCACAAUUCUCG	6.58928	6.05594	6.33991	6.39524	6.13606	6.14374	6.73084	6.35563	6.34616	6.34364
146106	mmu-miR-1931	Mus musculus microRNA	AUGCAAGGGCUGGUGCGAUGGC	6.51524	6.43538	6.18294	6.35526	6.21123	6.386	6.61918	6.08353	6.3097	6.34427
145977	hsa-miR-1247-5p/mmu-miR-1247-5p	Homo sapiens/Mus musculus microRNA	ACCCGUCCCGUUCGUCCCCGGA	6.44832	6.2239	6.3869	6.38296	6.36709	6.38739	6.41921	6.22461	6.26365	6.34489
42523	hsa-miR-26b-3p/mmu-miR-26b-3p/rno-miR-26b-3p	Homo sapiens/Mus musculus/Rattus norvegicus microRNA	CCUGUUCUCCAUUACUUGGCUC	6.40502	6.20212	6.37561	6.35588	6.31403	6.44453	6.57811	6.20474	6.27778	6.35087
148074	mmu-miR-539-3p	Mus musculus microRNA	CAUACAAGGAUAAUUUCUUUUU	6.54533	6.1064	6.36207	6.32447	6.13354	6.163	6.67921	6.39058	6.47211	6.35297
42569	mmu-miR-871-5p	Mus musculus microRNA	UAUUCAGAUUAGUGCCAGUCAUG	6.23367	6.02788	6.45752	6.39557	6.39679	6.59334	6.52057	6.20627	6.38813	6.35775
148315	rno-miR-3594-3p	Rattus norvegicus microRNA	CACACCGCCUCUGCCCGCUAGU	6.48266	6.43045	6.27489	6.29014	6.61202	6.277	6.47951	6.16676	6.21751	6.359
168807	mmu-miR-3473c	Mus musculus microRNA	UCUCUCCAGCCCCCAUAAUAAG	6.32683	6.20585	6.52415	6.35935	6.33796	6.56431	6.56137	6.26957	6.12545	6.36387
147907	hsa-miR-4312	Homo sapiens microRNA	GGCCUUGUUCCUGUCCCCA	6.43759	6.26796	6.33046	6.4373	6.28556	6.45014	6.47998	6.3053	6.30767	6.36688
148057	hsa-miR-186-3p/rno-miR-186-3p	Homo sapiens/Rattus norvegicus microRNA	GCCCAAAGGUGAAUUUUUUGGG	7.0309	6.46691	6.23702	6.20999	6.30061	6.25068	6.4476	6.20061	6.21747	6.37353
148052	hsa-miR-374c-3p/mmu-miR-374c-3p	Homo sapiens/Mus musculus microRNA	CACUUAGCAGGUUGUAUUAUAU	6.55082	6.13452	6.22762	6.35273	6.23146	6.35453	6.52845	6.46502	6.56767	6.3792
148558	mmu-miR-3064-5p	Mus musculus microRNA	UCUGGCUGUUGUGGUGUGCAAA	6.36872	6.21109	6.37426	6.49072	6.42489	6.33123	6.51025	6.36409	6.35482	6.38112
145998	rno-miR-465-5p	Rattus norvegicus microRNA	UAUUUAGAACGGUGCUGGUGUG	6.547	6.43805	6.2713	6.45661	6.3177	6.42537	6.56786	6.20079	6.33464	6.39548
11007	hsa-miR-206/mmu-miR-206-3p/rno-miR-206-3p	Homo sapiens/Mus musculus/Rattus norvegicus microRNA	UGGAAUGUAAGGAAGUGUGUGG	6.43737	6.28106	6.36957	6.37517	6.19486	6.37489	6.62792	6.4264	6.50221	6.39883
148205	mmu-miR-3077-5p	Mus musculus microRNA	CUGCGGACGGGUGGGCGGGCAGGCC	6.23982	6.06509	6.65095	6.74607	6.13599	6.09533	7.31678	6.16138	6.20103	6.40138
42509	hsa-miR-219-5p/mmu-miR-219-5p/rno-miR-219-5p	Homo sapiens/Mus musculus/Rattus norvegicus microRNA	UGAUUGUCCAAACGCAAUUCU	6.42012	6.11913	6.36456	6.50001	6.46815	6.4476	6.64802	6.23623	6.42515	6.40322
17853	hsa-miR-30d-3p/mmu-miR-30d-3p/rno-miR-30d-3p	Homo sapiens/Mus musculus/Rattus norvegicus microRNA	CUUUCAGUCAGAUGUUUGCUGC	6.45931	6.20822	6.43318	6.25469	6.31028	6.5495	6.63932	6.24207	6.54326	6.40443
148229	rno-miR-3557-5p	Rattus norvegicus microRNA	GCCUUCUGACUCCAAGUCCAGU	6.48152	6.30146	6.41452	6.38436	6.33003	6.25029	6.81934	6.23935	6.43391	6.40609
146163	hsa-miR-224-3p/mmu-miR-224-3p/rno-miR-224-3p	Homo sapiens/Mus musculus/Rattus norvegicus microRNA	AAAAUGGUGCCCUAGUGACUACA	7.46073	6.95519	6.08014	6.07421	6.41401	6.14586	6.33779	6.12236	6.06763	6.40643
148192	hsa-miR-421/mmu-miR-421-3p/rno-miR-421-3p	Homo sapiens/Mus musculus/Rattus norvegicus microRNA	AUCAACAGACAUUAAUUGGGCGC	6.34516	6.1838	6.55151	6.44768	6.19098	6.48912	6.79135	6.23586	6.4565	6.41022
145981	hsa-miR-1285-3p	Homo sapiens microRNA	UCUGGGCAACAAAGUGAGACCU	6.66618	6.57309	6.34859	6.45126	6.05474	6.22833	6.83757	6.17937	6.36584	6.41166
169406	hsa-miR-376b-3p/oar-miR-376b-3p	Homo sapiens/Ovis aries microRNA	AUCAUAGAGGAAAAUCCAUGUU	6.82536	6.61766	6.18308	6.22528	6.48851	6.2101	6.59267	6.26778	6.30149	6.41244
10954	hsa-miR-147a	Homo sapiens microRNA	GUGUGUGGAAAUGCUUCUGC	6.51448	6.24966	6.27349	6.43088	6.38182	6.41536	6.68274	6.36074	6.40589	6.41278
148439	rno-miR-2985	Rattus norvegicus microRNA	UGUUAUAGUAUCCCACCUACCC	6.29819	6.51469	6.16337	6.29045	7.03598	6.25038	6.73245	6.24626	6.22417	6.41733
147981	hsa-miR-4325	Homo sapiens microRNA	UUGCACUUGUCUCAGUGA	6.50551	6.16679	6.48242	6.48021	6.27484	6.45412	6.68352	6.41111	6.38338	6.42688
169021	hsa-miR-4646-5p	Homo sapiens microRNA	ACUGGGAAGAGGAGCUGAGGGA	6.44319	6.39717	6.40765	6.56685	6.46237	6.32175	6.63053	6.26124	6.39075	6.43128
11074	hsa-miR-34c-5p/mmu-miR-34c-5p/rno-miR-34c-5p	Homo sapiens/Mus musculus/Rattus norvegicus microRNA	AGGCAGUGUAGUUAGCUGAUUGC	6.69547	6.36539	6.41221	6.48122	6.28404	6.40061	6.5917	6.22955	6.45617	6.43515
29736	hsa-miR-656	Homo sapiens microRNA	AAUAUUAUACAGUCAACCUCU	6.51519	6.34677	6.51434	6.41191	6.40744	6.43852	6.57793	6.38063	6.3353	6.43645
25117	mmu-miR-742-3p	Mus musculus microRNA	GAAAGCCACCAUGCUGGGUAAA	6.53819	6.294	6.36132	6.60743	6.26264	6.31344	6.69008	6.40017	6.47033	6.43751
147592	rno-miR-3072	Rattus norvegicus microRNA	UGCCCCCUCCAGGAAGCCUUCUU	6.4599	6.31311	6.48853	6.48744	6.35932	6.50539	6.74804	6.29753	6.28813	6.4386
42953	mmu-miR-101b-3p/rno-miR-101b-3p	Mus musculus/Rattus norvegicus microRNA	UACAGUACUGUGAUAGCUGAA	6.53188	6.13915	6.41866	6.28929	5.94435	6.45461	6.70879	6.71155	6.75028	6.43873
148146	mmu-miR-3076-3p	Mus musculus microRNA	CGCACUCUGGUCUUCCCUUGCAG	6.71936	6.21066	6.43135	6.47136	6.27675	6.25331	6.57163	6.54604	6.47774	6.4398
148380	hsa-miR-3913-5p	Homo sapiens microRNA	UUUGGGACUGAUCUUGAUGUCU	6.5712	6.34086	6.50786	6.52106	6.44512	6.50171	6.65707	6.24425	6.18972	6.4421
148259	mmu-miR-3070a-5p/mmu-miR-3070b-5p	Mus musculus microRNA	AGCCCCUGACCUUGAACCUGGGA	6.6677	6.24478	6.57867	6.46766	6.38968	6.24148	6.80628	6.19218	6.3954	6.44265
42738	hsa-miR-340-3p/mmu-miR-340-3p/rno-miR-340-3p	Homo sapiens/Mus musculus/Rattus norvegicus microRNA	UCCGUCUCAGUUACUUUAUAGC	6.45322	6.3894	6.71719	6.36786	6.40128	6.47544	6.70319	6.15674	6.4431	6.45638
169259	hsa-miR-4773	Homo sapiens microRNA	CAGAACAGGAGCAUAGAAAGGC	6.75053	6.10783	6.61776	6.60647	6.3431	6.16045	6.69508	6.3278	6.51793	6.45855
17624	hsa-miR-532-5p/mmu-miR-532-5p/rno-miR-532-5p	Homo sapiens/Mus musculus/Rattus norvegicus microRNA	CAUGCCUUGAGUGUAGGACCGU	6.64528	6.39635	6.57394	6.40865	6.46801	6.48116	6.65433	6.23976	6.26926	6.45964
11164	hsa-miR-519e-3p	Homo sapiens microRNA	AAGUGCCUCCUUUUAGAGUGUU	6.4197	6.39499	6.58539	6.62428	6.36183	6.44425	6.79236	6.20815	6.36614	6.46634
168950	hsa-miR-4646-3p	Homo sapiens microRNA	AUUGUCCCUCUCCCUUCCCAG	6.38571	6.42518	6.44971	6.45711	6.54862	6.59029	6.6586	6.49168	6.23293	6.47109
146179	hsa-miR-2113	Homo sapiens microRNA	AUUUGUGCUUGGCUCUGUCAC	6.69654	6.42503	6.33324	6.59911	6.37353	6.34316	6.68098	6.37549	6.43975	6.47409
17810	hsa-miR-29b-1-5p/mmu-miR-29b-1-5p	Homo sapiens/Mus musculus microRNA	GCUGGUUUCAUAUGGUGGUUUAGA	6.51585	6.29656	6.5569	6.5756	6.52454	6.53104	6.76885	6.23677	6.34347	6.48329
25126	mmu-miR-743a-3p	Mus musculus microRNA	GAAAGACACCAAGCUGAGUAGA	6.52226	6.18295	6.64754	6.62775	6.5492	6.39172	6.76784	6.27943	6.45567	6.49159
148359	rno-miR-3596d	Rattus norvegicus microRNA	CUAUACAAUCUACUACCUCA	6.46016	6.14505	6.30189	6.62142	6.04774	6.30796	6.89577	6.87963	6.76704	6.49185
17928	hsa-miR-181a-2-3p	Homo sapiens microRNA	ACCACUGACCGUUGACUGUACC	6.81856	6.51244	6.45989	6.5534	6.24712	6.20886	6.98951	6.201	6.49137	6.49802
42702	hsa-miR-30c-1-3p/mmu-miR-30c-1-3p/rno-miR-30c-1-3p	Homo sapiens/Mus musculus/Rattus norvegicus microRNA	CUGGGAGAGGGUUGUUUACUCC	6.40626	6.25663	6.62726	6.43209	6.6068	6.6249	6.74023	6.32791	6.54893	6.50789
19600	mmu-miR-17-3p	Mus musculus microRNA	ACUGCAGUGAGGGCACUUGUAG	6.64331	6.62881	6.37065	6.42681	6.65388	6.51493	6.661	6.31155	6.36707	6.50867
169341	hsa-miR-4632-3p	Homo sapiens microRNA	UGCCGCCCUCUCGCUGCUCUAG	6.35633	6.70883	6.51714	6.7402	6.35704	6.03946	7.49451	6.19848	6.26112	6.51923
168954	hsa-miR-5580-5p	Homo sapiens microRNA	UGCUGGCUCAUUUCAUAUGUGU	7.4602	6.83257	6.35931	6.34039	6.3119	6.26637	6.74027	6.21295	6.22185	6.52731
27558	mmu-miR-155-5p	Mus musculus microRNA	UUAAUGCUAAUUGUGAUAGGGGU	6.90856	6.74828	6.33462	6.57044	6.59711	6.47065	6.83498	6.13704	6.16114	6.5292
10952	hsa-miR-146a-5p/mmu-miR-146a-5p/rno-miR-146a-5p	Homo sapiens/Mus musculus/Rattus norvegicus microRNA	UGAGAACUGAAUUCCAUGGGUU	6.57718	6.13588	6.58709	6.5194	6.49099	6.3965	6.95356	6.53658	6.62106	6.53536
168616	hsa-miR-4536-3p	Homo sapiens microRNA	UCGUGCAUAUAUCUACCACAU	7.5363	6.85592	5.76234	5.8573	5.33677	5.55178	6.23946	7.92063	7.76665	6.53635
148450	mmu-miR-210-5p	Mus musculus microRNA	AGCCACUGCCCACCGCACACUG	6.54955	6.55565	6.64986	6.58496	6.51487	6.52957	6.73482	6.40826	6.33229	6.53998
42500	mmu-miR-483-3p/rno-miR-483-3p	Mus musculus/Rattus norvegicus microRNA	UCACUCCUCCCCUCCCGUCUU	6.4804	6.47725	6.43708	6.63111	6.62621	6.59733	6.73774	6.47242	6.43691	6.54405
147751	hsa-miR-4274	Homo sapiens microRNA	CAGCAGUCCCUCCCCCUG	6.55429	6.38789	6.49356	6.67743	6.42336	6.62232	6.86991	6.51112	6.39206	6.54799
42746	hsa-miR-647	Homo sapiens microRNA	GUGGCUGCACUCACUUCCUUC	6.80052	6.3848	6.52702	6.62228	6.36747	6.17357	6.90704	6.56763	6.58974	6.5489
147953	hsa-miR-491-5p/mmu-miR-491-5p	Homo sapiens/Mus musculus microRNA	AGUGGGGAACCCUUCCAUGAGG	6.23842	6.12211	6.8872	6.76429	6.70057	6.7187	6.77794	6.25168	6.49561	6.55073
148424	mmu-miR-201-3p	Mus musculus microRNA	UGAACAGUGCCUUUCUGUGUAGG	6.68511	6.21256	6.7038	6.60632	6.60709	6.57257	6.74572	6.44267	6.43726	6.55701
148656	mmu-miR-3099-3p	Mus musculus microRNA	UAGGCUAGAGAGAGGUUGGGGA	6.57589	6.56539	6.91116	6.74039	6.56336	6.69752	6.53529	6.17544	6.28105	6.56061
42779	mmu-miR-125b-2-3p	Mus musculus microRNA	ACAAGUCAGGUUCUUGGGACCU	6.48224	6.30155	6.70745	6.73735	6.4561	6.62863	7.00066	6.20166	6.53135	6.56078
28480	hsa-miR-504/mmu-miR-504-5p	Homo sapiens/Mus musculus microRNA	AGACCCUGGUCUGCACUCUAUC	6.51457	6.17327	6.71373	6.68553	6.68248	6.74208	6.71601	6.32466	6.52081	6.56368
13179	hsa-miR-455-5p/mmu-miR-455-5p/rno-miR-455-5p	Homo sapiens/Mus musculus/Rattus norvegicus microRNA	UAUGUGCCUUUGGACUACAUCG	6.71225	6.36337	6.60915	6.52333	6.58501	6.56639	6.96982	6.36101	6.39048	6.56453
42956	hsa-miR-545-5p	Homo sapiens microRNA	UCAGUAAAUGUUUAUUAGAUGA	6.70632	6.41909	6.83275	6.16334	6.13801	6.83354	7.05842	6.42851	6.52216	6.56691
168935	hsa-miR-4687-3p	Homo sapiens microRNA	UGGCUGUUGGAGGGGGCAGGC	6.81071	6.84813	6.45439	6.48888	6.42597	6.39892	6.72946	6.37505	6.59929	6.57009
17732	hsa-miR-192-5p/mmu-miR-192-5p/rno-miR-192-5p	Homo sapiens/Mus musculus/Rattus norvegicus microRNA	CUGACCUAUGAAUUGACAGCC	6.41587	6.14941	6.94347	6.56148	6.69527	6.63624	6.84256	6.33348	6.55916	6.57077
46479	hsa-miR-1304-5p	Homo sapiens microRNA	UUUGAGGCUACAGUGAGAUGUG	6.62364	6.2172	6.76331	6.818	6.38784	6.49987	6.96089	6.39128	6.47885	6.57121
148385	rno-miR-331-5p	Rattus norvegicus microRNA	GGUCUUGUUUGGGUUUGUU	6.68623	6.32526	6.64948	6.58305	6.57435	6.59242	6.78052	6.36133	6.60532	6.57311
145753	hsa-miR-484/mmu-miR-484/rno-miR-484	Homo sapiens/Mus musculus/Rattus norvegicus microRNA	UCAGGCUCAGUCCCCUCCCGAU	6.58689	6.22657	6.61001	6.79493	6.62938	6.73506	6.69773	6.43984	6.44314	6.57373
6880	hsa-miR-297/mmu-miR-297a-5p	Homo sapiens/Mus musculus microRNA	AUGUAUGUGUGCAUGUGCAUG	6.62978	6.42853	6.53469	6.58469	6.56458	6.52303	6.74112	6.51496	6.64786	6.57436
169274	hsa-miR-5196-3p	Homo sapiens microRNA	UCAUCCUCGUCUCCCUCCCAG	6.62527	6.69739	6.48692	6.59726	6.35864	6.36792	6.86661	6.53709	6.69709	6.58158
148535	mmu-miR-3097-5p	Mus musculus microRNA	CACAGGUGGGAAGUGUGUGUCCA	6.5255	6.32658	6.61166	6.6249	6.65944	6.49026	6.75629	6.57156	6.68164	6.58309
46402	hsa-miR-1255b-5p	Homo sapiens microRNA	CGGAUGAGCAAAGAAAGUGGUU	6.73003	6.26392	6.58428	6.75779	6.50882	6.43759	6.7405	6.59127	6.64347	6.58418
17898	hsa-miR-99b-3p/mmu-miR-99b-3p/rno-miR-99b-3p	Homo sapiens/Mus musculus/Rattus norvegicus microRNA	CAAGCUCGUGUCUGUGGGUCCG	6.60986	6.47512	6.53894	6.53871	6.63776	6.55871	6.75773	6.37641	6.84727	6.59339
148107	mmu-miR-3104-3p	Mus musculus microRNA	ACGCUCUGCUUUGCUCCCCCAGA	6.63888	6.52928	6.57315	6.68846	6.49414	6.70064	6.71812	6.54704	6.56933	6.60656
148608	mmu-miR-551b-5p/rno-miR-551b-5p	Mus musculus/Rattus norvegicus microRNA	GAAAUCAAGCUUGGGUGAGACCU	6.99412	6.73315	6.42921	6.63149	6.65869	6.42606	6.72969	6.42415	6.50593	6.61472
147664	hsa-miR-4311	Homo sapiens microRNA	GAAAGAGAGCUGAGUGUG	6.6137	6.50722	6.59925	6.67798	6.64482	6.61763	6.76679	6.48764	6.63564	6.61674
148322	rno-miR-3541	Rattus norvegicus microRNA	UCCCUCCCCCUCACUGCA	6.64689	6.4566	6.74426	6.72485	6.47416	6.68858	6.95164	6.38567	6.52113	6.62153
46336	hsa-miR-1284	Homo sapiens microRNA	UCUAUACAGACCCUGGCUUUUC	7.04181	6.53646	6.60156	6.67728	6.7448	6.53342	6.59831	6.49388	6.44145	6.62989
17610	mmu-miR-677-5p	Mus musculus microRNA	UUCAGUGAUGAUUAGCUUCUGA	6.63207	6.46429	6.55421	6.72451	6.79976	6.76358	6.85261	6.44833	6.60901	6.64982
42647	rno-miR-743a-3p	Rattus norvegicus microRNA	GAAAGACGCCAAACUGGGUAGA	6.82327	6.32638	6.51252	6.55878	6.37412	6.49067	7.06004	6.89226	6.81449	6.65028
145897	hsa-miR-92b-3p/mmu-miR-92b-3p/rno-miR-92b-3p	Homo sapiens/Mus musculus/Rattus norvegicus microRNA	UAUUGCACUCGUCCCGGCCUCC	6.75605	6.56553	6.69353	6.69785	6.62756	6.64819	6.72862	6.56131	6.61615	6.65498
148524	hsa-miR-3914	Homo sapiens microRNA	AAGGAACCAGAAAAUGAGAAGU	6.78517	6.42226	6.81647	6.57824	6.56105	6.49114	6.99673	6.47576	6.79653	6.65815
146193	mmu-miR-1957a	Mus musculus microRNA	CAGUGGUAGAGCAUAUGAC	6.73965	6.77659	6.71991	6.61187	6.59929	6.63798	6.75365	6.52047	6.56623	6.6584
42808	hsa-miR-874/mmu-miR-874-3p/rno-miR-874-3p	Homo sapiens/Mus musculus/Rattus norvegicus microRNA	CUGCCCUGGCCCGAGGGACCGA	7.06358	6.52557	6.6508	6.70208	6.4761	6.50023	7.08216	6.3102	6.64414	6.66165
17875	hsa-miR-500a-5p	Homo sapiens microRNA	UAAUCCUUGCUACCUGGGUGAGA	6.68404	6.51803	6.76965	6.77032	6.73479	6.7625	6.89894	6.36648	6.45013	6.66166
42769	hsa-let-7b-3p/mmu-let-7b-3p/rno-let-7b-3p	Homo sapiens/Mus musculus/Rattus norvegicus microRNA	CUAUACAACCUACUGCCUUCCC	6.62765	6.3136	6.90903	6.70418	6.84878	6.81403	6.81292	6.41469	6.52107	6.66288
169051	mmu-miR-5120	Mus musculus microRNA	UUUGGGGCUGUGGUGCCACCAGC	6.77023	6.80669	6.46803	6.62631	6.83501	6.77799	6.72318	6.40414	6.56172	6.6637
145840	hsa-let-7f-1-3p/mmu-let-7f-1-3p/rno-let-7f-1-3p	Homo sapiens/Mus musculus/Rattus norvegicus microRNA	CUAUACAAUCUAUUGCCUUCCC	6.55471	6.41628	6.86356	6.64486	6.75066	6.7618	6.87774	6.46257	6.67882	6.66789
42845	hsa-miR-125b-2-3p/rno-miR-125b-2-3p	Homo sapiens/Rattus norvegicus microRNA	UCACAAGUCAGGCUCUUGGGAC	6.72334	6.4587	6.68581	6.76475	6.60172	6.75006	6.81449	6.45089	6.77158	6.66904
147915	hsa-miR-3174	Homo sapiens microRNA	UAGUGAGUUAGAGAUGCAGAGCC	6.75236	6.70155	7.00823	6.98341	6.5211	6.76793	6.57895	6.35932	6.35111	6.66933
42598	hsa-miR-452-3p	Homo sapiens microRNA	CUCAUCUGCAAAGAAGUAAGUG	6.37802	6.07954	6.49966	6.69944	6.67817	7.07727	6.84721	6.92537	6.88309	6.6742
145670	hsa-miR-18b-5p	Homo sapiens microRNA	UAAGGUGCAUCUAGUGCAGUUAG	6.98364	6.90595	6.586	6.46128	6.51952	6.75819	6.85256	6.63762	6.42508	6.68109
169116	hsa-miR-4788	Homo sapiens microRNA	UUACGGACCAGCUAAGGGAGGC	7.03823	6.75137	6.67778	6.64749	6.80073	6.66267	6.82601	6.29476	6.45369	6.68364
46705	hsa-miR-548k	Homo sapiens microRNA	AAAAGUACUUGCGGAUUUUGCU	6.78528	6.80001	6.51944	6.71366	6.66502	6.67965	6.87811	6.51876	6.61309	6.68589
145852	hsa-miR-210/mmu-miR-210-3p/rno-miR-210-3p	Homo sapiens/Mus musculus/Rattus norvegicus microRNA	CUGUGCGUGUGACAGCGGCUGA	6.58839	6.43341	7.18205	6.85339	6.93127	7.10932	6.54926	6.31836	6.23548	6.68899
46924	hsa-miR-1252	Homo sapiens microRNA	AGAAGGAAAUUGAAUUCAUUUA	7.013	6.69535	6.64085	6.61463	6.50314	6.40409	6.95577	6.62927	6.80498	6.69567
146161	hsa-miR-2115-3p	Homo sapiens microRNA	CAUCAGAAUUCAUGGAGGCUAG	6.8246	6.8872	6.61169	6.68872	6.43826	6.51073	6.93413	6.4938	6.93204	6.70235
42913	mmu-miR-345-3p/rno-miR-345-3p	Mus musculus/Rattus norvegicus microRNA	CCUGAACUAGGGGUCUGGAGAC	6.61289	6.37209	6.81029	6.74529	6.7275	6.85024	6.95494	6.54284	6.72645	6.70473
168911	hsa-miR-4682	Homo sapiens microRNA	UCUGAGUUCCUGGAGCCUGGUCU	7.54603	7.31505	6.19393	6.20635	7.56076	6.389	6.55913	6.26349	6.34023	6.70822
148114	mmu-miR-26a-2-3p	Mus musculus microRNA	CCUGUUCUUGAUUACUUGUUUC	6.76723	6.43472	6.7946	6.74548	6.54823	6.55624	7.06155	6.57081	6.89575	6.70829
169045	hsa-miR-4651	Homo sapiens microRNA	CGGGGUGGGUGAGGUCGGGC	6.1774	6.30064	7.3137	7.89836	6.48681	5.80636	8.44212	5.85074	6.12589	6.71133
10972	hsa-miR-181b-5p/mmu-miR-181b-5p/rno-miR-181b-5p	Homo sapiens/Mus musculus/Rattus norvegicus microRNA	AACAUUCAUUGCUGUCGGUGGGU	6.68578	6.43578	6.71816	6.72672	6.75842	6.78342	7.0251	6.52982	6.77346	6.71518
169323	hsa-miR-4723-3p	Homo sapiens microRNA	CCCUCUCUGGCUCCUCCCCAAA	6.53327	6.58976	6.83086	6.69435	6.74091	6.90457	6.90526	6.74777	6.5056	6.71693
147334	hsa-miR-3613-5p	Homo sapiens microRNA	UGUUGUACUUUUUUUUUUGUUC	7.17725	6.53525	6.51096	6.61914	6.25012	6.74923	7.16109	6.72671	6.73118	6.71788
148089	hsa-miR-208a/mmu-miR-208a-3p/rno-miR-208a-3p	Homo sapiens/Mus musculus/Rattus norvegicus microRNA	AUAAGACGAGCAAAAAGCUUGU	6.39999	6.69201	6.8624	6.64002	6.44504	6.62297	7.79894	6.51776	6.48729	6.71849
46210	hsa-miR-1249/mmu-miR-1249-3p/rno-miR-1249	Homo sapiens/Mus musculus/Rattus norvegicus microRNA	ACGCCCUUCCCCCCCUUCUUCA	6.70719	6.52487	6.71112	6.82581	6.65352	6.86458	6.91208	6.60756	6.68155	6.72092
148609	mmu-miR-487b-5p/rno-miR-487b-5p	Mus musculus/Rattus norvegicus microRNA	UGGUUAUCCCUGUCCUCUUCG	6.86179	6.67743	6.75522	6.82055	6.65377	6.67104	6.87251	6.60875	6.63309	6.72824
168692	hsa-miR-3688-5p	Homo sapiens microRNA	AGUGGCAAAGUCUUUCCAUAU	6.94059	6.59456	6.67031	6.71647	6.90224	6.41904	6.83719	6.65519	6.82222	6.72865
169155	hsa-miR-4480	Homo sapiens microRNA	AGCCAAGUGGAAGUUACUUUA	6.74541	6.33918	6.9238	6.88367	6.80021	6.54164	6.94629	6.62749	6.78364	6.73237
146187	mmu-miR-1941-3p	Mus musculus microRNA	CAUCUUAGCAGUAUCUCCCAU	6.97789	6.65507	6.70774	6.70485	6.69541	6.55317	6.85453	6.67665	6.78929	6.73496
27855	mmu-miR-763	Mus musculus microRNA	CCAGCUGGGAAGAACCAGUGGC	6.77255	6.70088	6.58011	6.76281	6.77845	6.63474	6.96612	6.61494	6.84492	6.7395
46979	mmu-miR-669h-3p	Mus musculus microRNA	UAUGCAUAUACACACAUGCACA	6.79502	6.42418	6.67126	6.83509	6.79019	6.60139	6.91952	6.83128	6.78939	6.7397
168689	hsa-miR-361-3p/mmu-miR-361-3p/rno-miR-361-3p	Homo sapiens/Mus musculus/Rattus norvegicus microRNA	UCCCCCAGGUGUGAUUCUGAUUU	6.60012	6.46027	7.11925	6.95131	6.65678	6.8293	7.1986	6.37139	6.52545	6.74583
42694	hsa-miR-485-3p/mmu-miR-485-3p/rno-miR-485-3p/oar-miR-485-3p	Homo sapiens/Mus musculus/Rattus norvegicus/Ovis aries microRNA	GUCAUACACGGCUCUCCUCUCU	6.91316	6.84916	6.75513	6.62081	7.1026	6.62826	6.80227	6.41503	6.62928	6.74619
148639	hsa-miR-4298	Homo sapiens microRNA	CUGGGACAGGAGGAGGAGGCAG	6.79209	6.72539	6.77564	6.77982	6.86253	6.72113	6.98793	6.45766	6.67414	6.75293
29852	hsa-miR-9-3p/mmu-miR-9-3p/rno-miR-9a-3p	Homo sapiens/Mus musculus/Rattus norvegicus microRNA	AUAAAGCUAGAUAACCGAAAGU	6.49016	6.18045	6.35987	6.44619	6.36938	6.40504	6.86722	6.66621	9.01042	6.75499
145746	hsa-let-7i-3p/mmu-let-7i-3p/rno-let-7i-3p	Homo sapiens/Mus musculus/Rattus norvegicus microRNA	CUGCGCAAGCUACUGCCUUGCU	6.81267	6.40125	6.83828	6.74915	6.93228	6.92141	6.86409	6.66703	6.61194	6.75534
168948	hsa-miR-4514	Homo sapiens microRNA	ACAGGCAGGAUUGGGGAA	6.89953	6.63065	6.74493	6.83401	6.89873	6.66956	6.96885	6.46311	6.72136	6.75897
42723	hsa-miR-195-3p/mmu-miR-195a-3p/rno-miR-195-3p	Homo sapiens/Mus musculus/Rattus norvegicus microRNA	CCAAUAUUGGCUGUGCUGCUCC	6.9077	6.66798	6.70368	6.77667	6.90159	6.77569	6.93531	6.5514	6.62859	6.76096
42683	hsa-miR-922	Homo sapiens microRNA	GCAGCAGAGAAUAGGACUACGUC	7.05425	6.51026	6.52806	6.70085	6.79219	7.10027	7.12257	6.47232	6.64513	6.76954
168650	hsa-miR-3121-5p	Homo sapiens microRNA	UCCUUUGCCUAUUCUAUUUAAG	7.46156	7.48002	6.61655	6.50368	6.38504	6.4391	6.86853	6.55787	6.6466	6.77322
14316	mmu-miR-664-3p/rno-miR-664-3p	Mus musculus/Rattus norvegicus microRNA	UAUUCAUUUACUCCCCAGCCUA	6.84974	6.82849	6.70067	6.806	6.94827	6.73423	6.77848	6.59658	6.7284	6.77454
148215	hsa-miR-3591-3p/rno-miR-3591	Homo sapiens/Rattus norvegicus microRNA	AAACACCAUUGUCACACUCCAC	6.94436	6.50285	6.77543	6.82436	6.69313	6.49902	7.0618	6.82761	6.86617	6.77719
146103	hsa-miR-1913	Homo sapiens microRNA	UCUGCCCCCUCCGCUGCUGCCA	6.93893	6.67594	6.77976	6.89755	6.63678	6.79203	7.00686	6.6637	6.61041	6.778
169194	hsa-miR-4513	Homo sapiens microRNA	AGACUGACGGCUGGAGGCCCAU	7.10619	6.76786	6.80676	6.76208	6.81645	6.77288	6.93084	6.46718	6.5985	6.78097
17668	hsa-miR-552	Homo sapiens microRNA	AACAGGUGACUGGUUAGACAA	7.01178	6.88911	6.50979	6.88884	6.75104	6.72312	7.08223	6.44036	6.74036	6.78185
168968	hsa-miR-147b/mmu-miR-147-3p/rno-miR-147	Homo sapiens/Mus musculus/Rattus norvegicus microRNA	GUGUGCGGAAAUGCUUCUGCUA	6.74731	6.54906	6.8815	6.83342	6.97968	6.78381	6.9025	6.6145	6.75009	6.78243
148271	rno-miR-328b-3p	Rattus norvegicus microRNA	CUGGCCCUCUCUGCCCUA	6.58586	6.37597	6.96583	6.9616	7.00989	6.9993	6.9508	6.52528	6.67164	6.78291
146171	mmu-miR-1907	Mus musculus microRNA	GAGCAGCAGAGGAUCUGGAGGU	6.92306	6.52873	6.60337	6.75018	7.01472	7.24301	7.01529	6.41117	6.56907	6.78429
148166	mmu-miR-3069-3p	Mus musculus microRNA	UUGGACACUAAGUACUGCCACA	6.974	6.62332	6.84115	6.86211	6.71984	6.57912	7.05573	6.69913	6.77957	6.79266
42696	hsa-miR-943	Homo sapiens microRNA	CUGACUGUUGCCGUCCUCCAG	6.91033	6.61807	6.76089	6.76351	6.7334	6.91511	7.00728	6.67858	6.81001	6.79969
148203	mmu-miR-1198-3p	Mus musculus microRNA	AAGCUAGCCUCUAACUCAUGGC	7.33066	6.52153	6.69669	6.53332	6.03425	5.97668	7.03676	7.71772	7.42943	6.80856
4040	hsa-miR-9-5p/mmu-miR-9-5p/rno-miR-9a-5p	Homo sapiens/Mus musculus/Rattus norvegicus microRNA	UCUUUGGUUAUCUAGCUGUAUGA	6.87447	6.52786	6.78464	6.87672	6.94286	6.88185	7.08201	6.60606	6.70121	6.80863
148435	rno-miR-672-3p	Rattus norvegicus microRNA	ACACACAGUCGCCAUCUUCGA	7.02117	6.95566	6.76572	6.75634	6.68586	6.51718	7.12474	6.63312	6.88149	6.8157
28047	hsa-miR-890	Homo sapiens microRNA	UACUUGGAAAGGCAUCAGUUG	6.86735	6.75923	6.75914	6.78791	6.85421	6.72518	6.97887	6.76652	6.85934	6.81753
148622	hsa-miR-877-3p	Homo sapiens microRNA	UCCUCUUCUCCCUCCUCCCAG	6.84827	6.72274	6.80893	6.86076	7.0616	6.81799	6.91116	6.71405	6.61236	6.81754
145640	hsa-miR-328/mmu-miR-328-3p/rno-miR-328a-3p	Homo sapiens/Mus musculus/Rattus norvegicus microRNA	CUGGCCCUCUCUGCCCUUCCGU	6.62022	6.4671	6.99867	7.00437	6.97417	7.05174	6.96658	6.61645	6.79796	6.83303
168736	hsa-miR-4796-3p	Homo sapiens microRNA	UAAAGUGGCAGAGUAUAGACAC	6.91755	6.51881	7.04579	6.84987	6.80632	6.65931	7.16709	6.61074	6.98773	6.84036
168606	hsa-miR-4633-5p	Homo sapiens microRNA	AUAUGCCUGGCUAGCUCCUC	6.88335	7.29758	7.19443	6.97138	6.71341	6.63355	6.86594	6.49826	6.51112	6.841
169065	hsa-miR-378h	Homo sapiens microRNA	ACUGGACUUGGUGUCAGAUGG	6.55209	6.36713	6.9157	6.85805	6.40961	6.72098	7.29299	7.13937	7.31826	6.84158
42868	mmu-miR-762	Mus musculus microRNA	GGGGCUGGGGCCGGGACAGAGC	7.43375	7.56122	6.56009	6.5386	6.69691	6.60769	6.89317	6.56125	6.73768	6.84337
168645	hsa-miR-378i	Homo sapiens microRNA	ACUGGACUAGGAGUCAGAAGG	6.29207	6.41948	6.98176	6.6162	6.52552	6.77147	7.50633	7.14204	7.38822	6.84923
146038	rno-miR-504	Rattus norvegicus microRNA	AGACCCUGGUCUGCACUCUGUC	6.68834	6.39325	7.04761	7.01046	7.00014	7.07017	7.06645	6.61094	6.7594	6.84964
11005	hsa-miR-204-5p/mmu-miR-204-5p/rno-miR-204-5p	Homo sapiens/Mus musculus/Rattus norvegicus microRNA	UUCCCUUUGUCAUCCUAUGCCU	6.9915	6.75097	7.25531	6.71456	6.72981	7.11807	6.83463	6.5655	6.77081	6.85902
145642	oar-miR-376b-3p	Ovis aries microRNA	AUCAUAGAGGAAAAUCCAUGU	7.21277	7.13099	6.66911	6.66084	6.95001	6.66352	6.99928	6.68772	6.78146	6.86174
168814	hsa-miR-4463	Homo sapiens microRNA	GAGACUGGGGUGGGGCC	7.1859	6.97576	7.16853	6.79455	6.63653	6.42609	7.24553	6.42855	6.89861	6.86223
168748	hsa-miR-320e	Homo sapiens microRNA	AAAGCUGGGUUGAGAAGG	6.71142	6.54364	6.91582	7.37914	6.84022	6.79245	7.20061	6.6057	6.8779	6.8741
42681	hsa-miR-1307-3p	Homo sapiens microRNA	ACUCGGCGUGGCGUCGGUCGUG	6.75589	6.47383	7.10778	6.9392	6.77388	6.98138	7.18578	6.68179	6.99898	6.87761
168958	hsa-miR-2681-5p	Homo sapiens microRNA	GUUUUACCACCUCCAGGAGACU	7.00403	6.67153	6.96027	6.89625	6.9198	6.79474	7.06681	6.79936	6.85767	6.8856
169239	hsa-miR-4732-5p	Homo sapiens microRNA	UGUAGAGCAGGGAGCAGGAAGCU	7.61229	7.24495	6.61555	6.63155	7.17391	6.58258	6.84684	6.63778	6.65819	6.88929
19588	hsa-miR-17-3p/rno-miR-17-1-3p	Homo sapiens/Rattus norvegicus microRNA	ACUGCAGUGAAGGCACUUGUAG	6.82619	6.75696	7.12932	6.88055	6.90552	7.05291	7.14683	6.58605	6.72535	6.88996
169390	hsa-miR-4800-5p	Homo sapiens microRNA	AGUGGACCGAGGAAGGAAGGA	7.01217	6.91198	6.84228	6.93765	7.06377	6.7485	6.94169	6.70963	6.90267	6.8967
169246	mmu-miR-5618-5p	Mus musculus microRNA	UACCCUUUACACCGUGUAGU	7.27225	6.74116	6.85909	6.71814	6.32954	6.54254	7.31623	7.0827	7.2577	6.90215
169313	hsa-miR-4800-3p	Homo sapiens microRNA	CAUCCGUCCGUCUGUCCAC	7.10361	7.65307	6.47335	6.64326	7.54181	6.69614	6.78321	6.48705	6.77645	6.90644
148599	hsa-miR-3680-5p	Homo sapiens microRNA	GACUCACUCACAGGAUUGUGCA	7.09869	6.72944	7.05893	6.92317	7.06772	6.77015	7.10938	6.73142	6.79134	6.92003
148592	rno-miR-448-5p	Rattus norvegicus microRNA	AACAUCCUGCAUAGUGCUGCCA	7.11756	6.66876	7.03747	7.00002	6.97823	6.89724	7.05914	6.74463	6.7846	6.92085
146125	mmu-miR-1903	Mus musculus microRNA	CCUUCUUCUUCUUCCUGAGACA	7.11528	6.77871	6.9364	6.96043	6.7713	6.90058	7.1895	6.75154	6.95463	6.92871
148059	hsa-miR-493-5p/mmu-miR-493-5p/rno-miR-493-5p/oar-miR-493-5p	Homo sapiens/Mus musculus/Rattus norvegicus/Ovis aries microRNA	UUGUACAUGGUAGGCUUUCAUU	7.24406	7.40826	6.98919	6.97363	6.61894	6.74683	7.26838	6.66987	6.57634	6.94395
17854	hsa-miR-106b-3p/mmu-miR-106b-3p/rno-miR-106b-3p	Homo sapiens/Mus musculus/Rattus norvegicus microRNA	CCGCACUGUGGGUACUUGCUGC	6.95664	6.79536	7.07978	6.94042	7.02302	7.08242	7.148	6.67912	6.79788	6.94474
46703	hsa-miR-548e	Homo sapiens microRNA	AAAAACUGAGACUACUUUUGCA	7.11908	6.7637	6.7369	7.06972	6.72661	6.69026	7.30718	7.01844	7.09082	6.94697
42475	hsa-miR-221-5p/mmu-miR-221-5p/rno-miR-221-5p	Homo sapiens/Mus musculus/Rattus norvegicus microRNA	ACCUGGCAUACAAUGUAGAUUU	7.99053	7.23801	6.84989	6.75915	6.82638	6.78286	6.96624	6.51218	6.66921	6.95494
148207	rno-miR-465-3p	Rattus norvegicus microRNA	UGAUCAGUGCCUUUCUGAGUAG	7.11572	6.52712	7.07402	7.01014	6.98346	6.90893	7.20739	6.85776	6.91857	6.9559
169111	mmu-miR-5616-3p	Mus musculus microRNA	AACUUGUGAUGAGGUGAGACAG	7.47734	7.00045	6.83348	6.92937	6.7172	6.72318	7.27359	6.69282	6.98876	6.95958
168598	hsa-miR-5007-3p	Homo sapiens microRNA	AUCAUAUGAACCAAACUCUAAU	7.47163	6.69677	6.89551	6.86888	6.5025	6.50531	7.29116	7.25724	7.1893	6.96426
147603	hsa-miR-4300	Homo sapiens microRNA	UGGGAGCUGGACUACUUC	6.9207	6.70727	7.12303	7.24455	7.01457	7.03082	7.03855	6.87741	6.88131	6.98202
148528	mmu-miR-196a-1-3p	Mus musculus microRNA	CAACGACAUCAAACCACCUGAU	7.06145	6.86138	6.96476	7.13608	6.8682	6.82709	7.18057	6.89666	7.05172	6.9831
147706	hsa-miR-4255	Homo sapiens microRNA	CAGUGUUCAGAGAUGGA	7.05566	6.66417	7.1144	7.13724	7.00635	6.97194	7.04409	6.95825	6.96278	6.99054
10977	hsa-miR-183-5p/mmu-miR-183-5p/rno-miR-183-5p	Homo sapiens/Mus musculus/Rattus norvegicus microRNA	UAUGGCACUGGUAGAAUUCACU	6.88834	6.88671	7.14942	7.72545	6.79074	6.75856	7.24176	6.7061	6.85338	7.00005
17888	hsa-let-7a-3p/mmu-let-7a-1-3p/mmu-let-7c-2-3p/rno-let-7a-1-3p/rno-let-7c-2-3p	Homo sapiens/Mus musculus/Rattus norvegicus microRNA	CUAUACAAUCUACUGUCUUUC	6.94517	6.66449	7.30366	6.8886	6.89722	7.03968	7.35536	6.9099	7.1496	7.01707
147845	hsa-miR-3173-3p	Homo sapiens microRNA	AAAGGAGGAAAUAGGCAGGCCA	7.1901	6.89454	7.08656	7.00297	7.18758	6.92849	7.21738	6.68856	6.9667	7.0181
169348	mmu-miR-468-5p	Mus musculus microRNA	GACUGAUGUACUGAUAAGAAACUCAGU	7.00982	7.05033	7.09729	7.07042	6.88385	7.00272	7.21009	6.88979	6.9767	7.02122
46737	hsa-miR-1265	Homo sapiens microRNA	CAGGAUGUGGUCAAGUGUUGUU	7.25116	6.93218	7.07061	7.04313	6.77656	6.8546	7.22152	7.01612	7.02762	7.0215
28950	hsa-miR-455-3p	Homo sapiens microRNA	GCAGUCCAUGGGCAUAUACAC	7.25765	6.82091	7.11915	7.17408	6.956	6.77788	7.47628	6.88459	6.79184	7.02871
168942	hsa-miR-4636	Homo sapiens microRNA	AACUCGUGUUCAAAGCCUUUAG	7.23273	7.31202	6.56446	7.12212	7.95406	7.04475	7.32575	6.30115	6.49833	7.03949
17893	hsa-miR-362-3p	Homo sapiens microRNA	AACACACCUAUUCAAGGAUUCA	7.16219	6.87166	7.21106	6.92844	7.0624	7.06783	7.32689	6.79841	6.97469	7.04484
148416	mmu-miR-3102-5p	Mus musculus microRNA	GUGAGUGGCCAGGGUGGGGCUG	7.25115	6.79927	7.67961	7.15577	6.37719	6.71123	7.56631	6.62123	7.2686	7.04782
46978	mmu-miR-669i	Mus musculus microRNA	UGCAUAUACACACAUGCAUAC	7.03754	6.64839	7.11631	7.10032	7.14158	6.98567	7.18505	7.16727	7.05721	7.04882
168694	mmu-miR-5616-5p	Mus musculus microRNA	UUUCCUCUCAUCACAAGUUGA	7.29932	6.88572	7.138	6.94725	6.97391	6.74911	7.36456	7.00505	7.0794	7.04915
148128	mmu-miR-3090-5p	Mus musculus microRNA	GUCUGGGUGGGGCCUGAGAUC	7.18719	7.11231	7.41432	7.16746	6.64301	6.74574	7.52728	6.62166	7.05739	7.05293
32608	hsa-miR-761/mmu-miR-761/rno-miR-761	Homo sapiens/Mus musculus/Rattus norvegicus microRNA	GCAGCAGGGUGAAACUGACACA	7.2941	6.9065	6.99033	7.07249	7.03796	7.00679	7.27311	6.91028	6.98495	7.05294
42478	hsa-miR-593-5p	Homo sapiens microRNA	AGGCACCAGCCAGGCAUUGCUCAGC	7.09207	6.6254	7.16394	7.07511	7.16139	7.05413	7.2356	6.93547	7.17183	7.05722
30681	mmu-miR-376c-3p/rno-miR-376c-3p	Mus musculus/Rattus norvegicus microRNA	AACAUAGAGGAAAUUUCACGU	7.38273	7.06629	6.94007	7.0186	7.1316	6.87125	7.14364	7.00584	6.99394	7.06155
169236	hsa-miR-659-5p	Homo sapiens microRNA	AGGACCUUCCCUGAACCAAGGA	7.41543	7.19567	7.08192	7.17287	7.06177	6.89646	7.25509	6.59893	6.90619	7.06493
169012	hsa-miR-4711-3p	Homo sapiens microRNA	CGUGUCUUCUGGCUUGAU	7.19133	6.75454	7.18793	7.11701	7.16863	6.81857	7.43578	6.94069	6.97793	7.06583
42538	hsa-miR-196a-3p/mmu-miR-196a-2-3p/rno-miR-196a-3p	Homo sapiens/Mus musculus/Rattus norvegicus microRNA	CGGCAACAAGAAACUGCCUGAG	7.12796	6.81539	7.08766	7.10678	7.00291	6.83669	7.38734	6.94443	7.33943	7.07207
42810	hsa-miR-149-5p/mmu-miR-149-5p	Homo sapiens/Mus musculus microRNA	UCUGGCUCCGUGUCUUCACUCCC	6.964	6.71337	7.14708	7.50013	7.19587	7.08315	7.26005	6.78162	7.05576	7.07789
148621	hsa-miR-892a	Homo sapiens microRNA	CACUGUGUCCUUUCUGCGUAG	7.21241	6.89509	7.12793	7.13786	7.10913	6.91306	7.29708	6.98681	7.09347	7.08587
46752	hsa-miR-1270	Homo sapiens microRNA	CUGGAGAUAUGGAAGAGCUGUGU	7.26043	7.02775	7.05876	7.18513	6.92081	6.93797	7.29992	7.00896	7.09319	7.0881
146087	mmu-miR-1894-3p	Mus musculus microRNA	GCAAGGGAGAGGGUGAAGGGAG	7.24617	7.17966	6.82103	7.09084	7.40149	6.98127	7.34582	6.77511	6.98228	7.09152
148632	mmu-miR-2861	Mus musculus microRNA	GGGGCCUGGCGGCGGGCGG	7.45236	7.3157	6.91519	6.99624	7.3589	6.97341	7.13443	6.66587	7.06116	7.09703
42792	hsa-miR-29b-2-5p/mmu-miR-29b-2-5p/rno-miR-29b-2-5p	Homo sapiens/Mus musculus/Rattus norvegicus microRNA	CUGGUUUCACAUGGUGGCUUAG	6.95057	6.89107	7.3488	7.22463	7.00763	7.194	7.44075	6.81994	7.03666	7.10156
145651	hsa-miR-99a-3p	Homo sapiens microRNA	CAAGCUCGCUUCUAUGGGUCUG	6.91481	6.64679	7.5272	7.1952	7.11159	7.08284	7.56747	6.85672	7.08182	7.10938
42530	hsa-let-7a-2-3p/mmu-let-7a-2-3p/rno-let-7a-2-3p	Homo sapiens/Mus musculus/Rattus norvegicus microRNA	CUGUACAGCCUCCUAGCUUUCC	7.26227	7.23898	7.06877	7.16765	7.2483	6.96703	7.26594	6.84798	6.96821	7.11501
42896	hsa-miR-450b-5p	Homo sapiens microRNA	UUUUGCAAUAUGUUCCUGAAUA	7.16155	7.06087	7.31937	6.74386	6.9581	7.22441	7.50288	6.91715	7.26368	7.12799
42476	hsa-miR-374b-3p	Homo sapiens microRNA	CUUAGCAGGUUGUAUUAUCAUU	7.37035	6.88897	6.92738	7.08527	6.92746	6.96083	7.17267	7.39894	7.44362	7.13061
169100	hsa-miR-4758-3p	Homo sapiens microRNA	UGCCCCACCUGCUGACCACCCUC	7.53116	7.26435	7.09587	7.04277	7.54108	6.92802	7.10878	6.75849	6.96167	7.13691
42519	mmu-miR-465c-5p	Mus musculus microRNA	UAUUUAGAAUGGCGCUGAUCUG	7.32294	6.93062	7.3888	7.12132	7.03602	7.18059	7.4288	6.8067	7.07146	7.14303
148121	mmu-miR-155-3p	Mus musculus microRNA	CUCCUACCUGUUAGCAUUAAC	7.4484	6.8924	7.29125	7.19792	7.00606	6.85985	7.56934	7.0167	7.10902	7.15455
11229	mmu-miR-341-3p/rno-miR-341	Mus musculus/Rattus norvegicus microRNA	UCGGUCGAUCGGUCGGUCGGU	7.6617	8.28095	6.588	6.7907	7.86527	7.07408	6.88463	6.47768	6.80695	7.15888
169311	hsa-miR-4714-5p	Homo sapiens microRNA	AACUCUGACCCCUUAGGUUGAU	7.6364	7.36858	6.95922	7.15948	7.05418	6.7644	7.2644	7.17219	7.07995	7.16209
11251	mmu-miR-465a-5p	Mus musculus microRNA	UAUUUAGAAUGGCACUGAUGUGA	7.45922	7.13022	7.22944	7.49127	6.94893	6.90618	7.36961	6.89614	7.03017	7.16235
27961	hsa-miR-891a	Homo sapiens microRNA	UGCAACGAACCUGAGCCACUGA	7.3827	7.18054	7.17082	7.27419	7.04167	7.00439	7.28425	6.94022	7.22693	7.1673
17608	hsa-miR-425-5p/mmu-miR-425-5p/rno-miR-425-5p	Homo sapiens/Mus musculus/Rattus norvegicus microRNA	AAUGACACGAUCACUCCCGUUGA	7.23516	6.93994	7.20218	7.21615	7.1684	7.36149	7.36245	6.8717	7.17891	7.17071
42945	mmu-miR-297c-5p	Mus musculus microRNA	AUGUAUGUGUGCAUGUACAUGU	7.08293	6.97634	7.20314	7.22928	7.27821	7.04322	7.32116	7.10087	7.31034	7.17172
10964	hsa-miR-155-5p	Homo sapiens microRNA	UUAAUGCUAAUCGUGAUAGGGGU	7.54226	7.49043	6.94532	7.21132	7.36506	7.14974	7.552	6.58	6.74176	7.17532
148244	mmu-miR-3098-3p	Mus musculus microRNA	UUCUGCUGCCUGCCUUUAGGA	7.26165	7.15138	7.05808	7.15662	7.64097	7.29379	7.12507	6.95309	6.94043	7.17568
169373	mmu-miR-5626-5p	Mus musculus microRNA	GCCCCAUCGAUUAACUGCUUCC	7.14426	6.85583	7.60442	7.35688	6.97063	7.33205	7.66595	6.73647	6.93334	7.17776
46789	hsa-miR-513b	Homo sapiens microRNA	UUCACAAGGAGGUGUCAUUUAU	7.6032	7.12602	7.27292	7.26154	6.93707	6.9149	7.46535	6.96071	7.08166	7.18037
169068	hsa-miR-513c-3p	Homo sapiens microRNA	UAAAUUUCACCUUUCUGAGAAGA	7.16304	6.80345	7.38268	7.28921	6.9423	6.92546	7.62292	7.20655	7.37789	7.19039
11024	hsa-miR-223-3p/mmu-miR-223-3p/rno-miR-223-3p	Homo sapiens/Mus musculus/Rattus norvegicus microRNA	UGUCAGUUUGUCAAAUACCCCA	7.69996	8.34059	6.77003	6.72349	6.67893	7.2863	6.9208	7.76078	6.57716	7.19534
42763	rno-miR-347	Rattus norvegicus microRNA	UGUCCCUCUGGGUCGCCCA	7.28819	7.09174	7.30291	7.2176	7.0771	7.05646	7.5837	7.08139	7.22267	7.21353
148404	rno-miR-299b-5p	Rattus norvegicus microRNA	CGGUUUACCGUCCCACAUAC	8.29758	7.49858	6.67918	6.71115	6.31979	6.21218	7.14653	8.39594	7.72524	7.22068
168964	hsa-miR-4450	Homo sapiens microRNA	UGGGGAUUUGGAGAAGUGGUGA	7.45612	6.95591	7.32155	7.22519	7.28466	7.05065	7.42339	7.10502	7.20366	7.22513
169360	hsa-miR-4445-5p	Homo sapiens microRNA	AGAUUGUUUCUUUUGCCGUGCA	7.58635	6.97351	7.17134	7.58085	7.21004	7.0462	7.33993	7.14754	7.03543	7.23235
42629	hsa-miR-376c-3p/oar-miR-376c-3p	Homo sapiens/Ovis aries microRNA	AACAUAGAGGAAAUUCCACGU	7.4997	7.34609	7.20615	7.1438	7.38159	7.07988	7.36568	7.07082	7.04666	7.23782
17482	hsa-miR-411-5p/mmu-miR-411-5p/rno-miR-411-5p/oar-miR-411a-5p	Homo sapiens/Mus musculus/Rattus norvegicus/Ovis aries microRNA	UAGUAGACCGUAUAGCGUACG	7.36751	7.11676	7.50885	7.07542	7.52562	7.14912	7.54529	6.98749	6.958	7.24823
146196	hsa-miR-711	Homo sapiens microRNA	GGGACCCAGGGAGAGACGUAAG	7.57147	7.30462	7.14387	7.21656	7.25991	7.02568	7.38308	7.10106	7.26957	7.25287
17566	hsa-miR-629-3p	Homo sapiens microRNA	GUUCUCCCAACGUAAGCCCAGC	6.8421	6.77687	7.75317	7.84122	7.36792	7.43185	8.0725	6.46635	6.74442	7.25516
10925	hsa-miR-10b-5p/mmu-miR-10b-5p/rno-miR-10b-5p	Homo sapiens/Mus musculus/Rattus norvegicus microRNA	UACCCUGUAGAACCGAAUUUGUG	6.96654	7.07607	7.38741	7.63087	8.05832	7.3001	7.39995	6.478	7.08137	7.26429
169171	hsa-miR-4436b-5p	Homo sapiens microRNA	GUCCACUUCUGCCUGCCCUGCC	7.33034	7.14311	7.07798	7.29377	7.44847	7.17123	7.38335	7.25825	7.28189	7.26538
148261	mmu-miR-208a-5p/rno-miR-208a-5p	Mus musculus/Rattus norvegicus microRNA	GAGCUUUUGGCCCGGGUUAUAC	7.29076	7.09152	7.48178	7.27417	7.13661	7.22903	7.53607	7.26304	7.09785	7.26676
42770	mmu-miR-665-3p/rno-miR-665	Mus musculus/Rattus norvegicus microRNA	ACCAGGAGGCUGAGGUCCCU	7.5503	7.64211	7.11401	7.06719	7.32425	6.93432	7.32892	7.17281	7.26977	7.26708
168909	hsa-miR-3152-5p	Homo sapiens microRNA	AUUGCCUCUGUUCUAACACAAG	7.77981	6.90259	7.30682	7.29771	7.12957	6.92691	7.38674	7.32799	7.35107	7.26769
148064	hsa-miR-3926	Homo sapiens microRNA	UGGCCAAAAAGCAGGCAGAGA	7.36993	7.09844	7.40353	7.31827	7.27282	7.23406	7.42021	7.0369	7.26057	7.2683
46467	hsa-miR-143-5p/mmu-miR-143-5p/rno-miR-143-5p	Homo sapiens/Mus musculus/Rattus norvegicus microRNA	GGUGCAGUGCUGCAUCUCUGGU	7.52007	6.92782	7.44906	7.02492	7.18759	7.44971	7.29637	7.15273	7.46151	7.27442
168762	mmu-miR-3964	Mus musculus microRNA	AUAAGGUAGAAAGCACUAAA	7.50195	7.29434	7.14812	7.29668	7.34132	7.12525	7.50152	7.23447	7.10716	7.28342
42829	hsa-miR-127-3p/mmu-miR-127-3p/rno-miR-127-3p/oar-miR-127	Homo sapiens/Mus musculus/Rattus norvegicus microRNA	UCGGAUCCGUCUGAGCUUGGCU	7.59559	7.48411	7.2713	7.3318	7.6475	7.08539	7.37357	6.91814	6.85064	7.28423
42895	mmu-miR-881-3p	Mus musculus microRNA	AACUGUGUCUUUUCUGAAUAGA	7.35134	6.96522	7.44163	7.34244	7.38127	7.05344	7.5193	7.19037	7.34902	7.28823
148578	mmu-miR-541-3p	Mus musculus microRNA	UGGCGAACACAGAAUCCAUACU	7.74247	7.09233	7.17856	7.18983	7.14829	7.07411	7.46616	7.04423	7.7066	7.29362
42927	mmu-miR-673-3p	Mus musculus microRNA	UCCGGGGCUGAGUUCUGUGCACC	7.43963	7.43914	7.11871	7.26348	7.11896	7.26006	7.48964	7.13812	7.38585	7.29484
19595	hsa-miR-30a-3p/mmu-miR-30a-3p/rno-miR-30a-3p	Homo sapiens/Mus musculus/Rattus norvegicus microRNA	CUUUCAGUCGGAUGUUUGCAGC	6.98844	6.93279	7.63008	7.18105	7.33369	7.46474	7.82628	6.876	7.42846	7.29573
46443	hsa-miR-193a-5p	Homo sapiens microRNA	UGGGUCUUUGCGGGCGAGAUGA	7.25062	7.16119	7.41106	7.44682	7.38889	7.36758	7.47252	7.02162	7.1738	7.29935
148533	mmu-miR-1943-3p	Mus musculus microRNA	CAGGUGCCAGCUCCUCCCUUC	7.26071	7.37147	7.06186	7.17943	7.96626	7.22305	7.22703	7.16229	7.25683	7.30099
169285	hsa-miR-4467	Homo sapiens microRNA	UGGCGGCGGUAGUUAUGGGCUU	7.40064	7.29933	7.35215	7.27699	7.33814	7.27044	7.53725	6.85085	7.39346	7.30214
13485	hsa-miR-10a-5p/mmu-miR-10a-5p/rno-miR-10a-5p	Homo sapiens/Mus musculus/Rattus norvegicus microRNA	UACCCUGUAGAUCCGAAUUUGUG	7.09837	7.02963	7.21979	7.38026	7.7214	7.30643	7.58249	7.05041	7.36114	7.30555
168836	hsa-miR-4496	Homo sapiens microRNA	GAGGAAACUGAAGCUGAGAGGG	7.305	7.20411	7.50258	7.51457	7.42611	7.21167	7.55892	6.89252	7.23274	7.31647
145973	hsa-miR-664a-3p	Homo sapiens microRNA	UAUUCAUUUAUCCCCAGCCUACA	7.39366	7.31326	7.26352	7.29573	7.38719	7.30782	7.38633	7.28246	7.23667	7.31852
148030	mmu-miR-208b-5p	Mus musculus microRNA	AAGCUUUUUGCUCGCGUUAUGU	6.97873	6.97478	7.72824	7.2315	7.08228	7.55953	7.79437	7.24668	7.3016	7.32197
168772	hsa-miR-224-5p/mmu-miR-224-5p/rno-miR-224-5p	Homo sapiens/Mus musculus/Rattus norvegicus microRNA	CAAGUCACUAGUGGUUCCGUU	6.90161	6.54618	7.32808	7.52961	7.66009	7.8722	7.37005	7.34518	7.46112	7.3349
169136	hsa-miR-5006-3p	Homo sapiens microRNA	UUUCCCUUUCCAUCCUGGCAG	7.45874	7.10026	7.36829	7.38387	7.31517	7.0249	7.59842	7.33784	7.46404	7.33906
146030	mmu-miR-2183	Mus musculus microRNA	UUGAACCCCUGACCUCCU	7.41348	7.30045	7.28231	7.37277	7.32303	7.26794	7.46826	7.33141	7.29878	7.33983
148263	hsa-miR-1273e	Homo sapiens microRNA	UUGCUUGAACCCAGGAAGUGGA	7.58408	7.14965	7.34961	7.39814	7.3119	7.0824	7.48134	7.23231	7.51713	7.34517
148248	mmu-miR-344e-3p	Mus musculus microRNA	GAUAUAACCAAAGCCUGACUAU	7.4176	7.16483	7.36092	7.41825	7.22879	7.11127	7.57352	7.22094	7.62221	7.34648
148068	hsa-miR-758-5p/mmu-miR-758-5p/rno-miR-758-5p/oar-miR-758-5p	Homo sapiens/Mus musculus/Rattus norvegicus/Ovis aries microRNA	GAUGGUUGACCAGAGAGCACAC	7.35096	7.23718	7.48499	7.46466	7.49994	7.37742	7.36342	7.16877	7.17992	7.34747
145638	hsa-miR-29a-5p/mmu-miR-29a-5p/rno-miR-29a-5p	Homo sapiens/Mus musculus/Rattus norvegicus microRNA	ACUGAUUUCUUUUGGUGUUCAG	7.21872	6.78734	8.09289	7.48592	7.29418	7.45547	7.7254	6.83419	7.27825	7.35249
148651	mmu-miR-3072-3p/rno-miR-3072	Mus musculus/Rattus norvegicus microRNA	UGCCCCCUCCAGGAAGCCUUCU	7.32813	7.23064	7.59866	7.45038	7.23863	7.36062	7.75494	7.12201	7.14103	7.35834
146156	mmu-miR-1960	Mus musculus microRNA	CCAGUGCUGUUAGAAGAGGGCU	7.35534	7.16692	7.51269	7.38853	7.44498	7.17177	7.68361	7.15532	7.46308	7.37136
168913	mmu-miR-5115	Mus musculus microRNA	CUGGACGCGAGCUGGGCCC	7.67434	7.93707	7.02281	7.21551	7.46875	7.35358	7.21098	6.92161	7.53928	7.37155
148429	rno-miR-344b-1-3p	Rattus norvegicus microRNA	GAUAUAACCAAAGCCCGACUGU	7.49944	7.12393	7.46459	7.35315	6.96354	6.88615	7.64264	7.59387	7.87663	7.37822
14295	rno-miR-1-5p	Rattus norvegicus microRNA	GCACAUACUUCUUUAUGUACCC	7.35759	6.97955	7.63636	7.08825	7.04182	7.19973	8.02626	7.47381	7.63904	7.38249
17511	mmu-miR-713	Mus musculus microRNA	UGCACUGAAGGCACACAGC	7.59323	7.23215	7.28162	7.50414	7.3299	7.02987	7.67411	7.27727	7.61064	7.39255
16681	mmu-miR-721	Mus musculus microRNA	CAGUGCAAUUAAAAGGGGGAA	7.25686	7.03768	7.38268	7.66387	7.32289	7.39183	7.47766	7.59083	7.42931	7.39485
146199	mmu-miR-1961	Mus musculus microRNA	UGAGGUAGUAGUUAGAA	7.32534	7.0658	7.46264	7.3844	7.13165	7.37592	7.83077	7.48453	7.50974	7.39675
27575	mmu-miR-711	Mus musculus microRNA	GGGACCCGGGGAGAGAUGUAAG	7.73072	7.39231	7.30746	7.42152	7.38418	7.33479	7.61681	7.23889	7.15579	7.39805
148689	mmu-miR-3099-5p	Mus musculus microRNA	CCAGCUUCCUUCCAGCCCUUG	7.62634	7.18848	7.42341	7.44436	7.53612	7.31663	7.52477	7.39004	7.24587	7.41067
42950	hsa-miR-24-2-5p/mmu-miR-24-2-5p/rno-miR-24-2-5p	Homo sapiens/Mus musculus/Rattus norvegicus microRNA	UGCCUACUGAGCUGAAACACAG	7.4253	7.22335	7.5704	7.29088	7.11873	7.51765	7.96792	7.27546	7.4803	7.43
17388	mmu-miR-669a-5p/mmu-miR-669p-5p	Mus musculus microRNA	AGUUGUGUGUGCAUGUUCAUGUCU	7.38774	7.18946	7.49435	7.45992	7.47418	7.23635	7.59519	7.42845	7.61711	7.43142
169248	mmu-miR-5108	Mus musculus microRNA	GUAGAGCACUGGAUGGUUU	7.50651	7.49958	7.51427	7.50195	7.34319	7.37434	7.65063	7.25581	7.29192	7.43758
169198	hsa-miR-3145-5p	Homo sapiens microRNA	AACUCCAAACACUCAAAACUCA	7.81407	7.05028	7.35669	7.48498	7.19328	6.67514	7.96503	7.54594	7.88123	7.44074
10988	hsa-miR-194-5p/mmu-miR-194-5p/rno-miR-194-5p	Homo sapiens/Mus musculus/Rattus norvegicus microRNA	UGUAACAGCAACUCCAUGUGGA	7.32128	7.06428	7.75109	7.42427	7.5392	7.5457	7.76982	7.08399	7.5057	7.44504
148184	mmu-miR-466m-3p	Mus musculus microRNA	UACAUACACACAUACACACGCA	7.48047	7.18283	7.5821	7.55932	7.60637	7.06416	7.69776	7.3423	7.55207	7.45193
17495	mmu-miR-697	Mus musculus microRNA	AACAUCCUGGUCCUGUGGAGA	9.51267	8.7737	6.84174	6.87008	7.52002	6.713	7.33162	6.96105	6.5758	7.45552
11093	hsa-miR-379-5p/mmu-miR-379-5p/rno-miR-379-5p/oar-miR-379-5p	Homo sapiens/Mus musculus/Rattus norvegicus/Ovis aries microRNA	UGGUAGACUAUGGAACGUAGG	7.82801	7.87072	7.51692	7.2506	7.66221	7.28806	7.75964	6.94534	7.08214	7.46707
145768	hsa-miR-665	Homo sapiens microRNA	ACCAGGAGGCUGAGGCCCCU	7.85414	8.67727	7.02345	7.12244	7.63086	7.15243	7.27875	7.23327	7.29584	7.47427
145950	hsa-miR-33b-5p	Homo sapiens microRNA	GUGCAUUGCUGUUGCAUUGC	7.50268	7.0201	7.92888	7.14795	7.34595	7.8299	7.68197	7.45105	7.38878	7.47747
145836	hsa-miR-218-2-3p/mmu-miR-218-2-3p/rno-miR-218a-2-3p	Homo sapiens/Mus musculus/Rattus norvegicus microRNA	CAUGGUUCUGUCAAGCACCGCG	7.47178	7.06674	7.58205	7.57342	7.35841	7.18923	7.91909	7.53117	7.62265	7.47939
46507	hsa-miR-921	Homo sapiens microRNA	CUAGUGAGGGACAGAACCAGGAUUC	7.75645	7.57165	7.39622	7.59925	7.26441	7.24333	7.86707	7.20423	7.50919	7.4902
146055	mmu-miR-1954	Mus musculus microRNA	ACUGCAGAGUGAGACCCUGUU	7.67261	7.29669	7.47772	7.5549	7.53026	7.37413	7.67651	7.41225	7.4706	7.49619
147851	hsa-miR-3201	Homo sapiens microRNA	GGGAUAUGAAGAAAAAU	7.69029	7.26098	7.38284	7.49175	7.37021	7.45536	7.55376	7.63773	7.65954	7.50027
147739	hsa-miR-3161	Homo sapiens microRNA	CUGAUAAGAACAGAGGCCCAGAU	7.55269	7.24091	7.65065	7.58439	7.68243	7.4761	7.5774	7.37588	7.43665	7.50857
42811	hsa-miR-542-5p/mmu-miR-542-5p/rno-miR-542-5p	Homo sapiens/Mus musculus/Rattus norvegicus microRNA	UCGGGGAUCAUCAUGUCACGAGA	7.34696	7.5656	7.68732	7.47279	7.72098	7.6218	7.86614	6.9972	7.37738	7.51735
148484	mmu-miR-3084-3p	Mus musculus microRNA	UUCUGCCAGUCUCCUUCAGAC	7.79643	7.65562	7.44359	7.1469	7.62033	7.50259	7.79103	7.39797	7.36855	7.52478
42592	hsa-miR-338-3p/mmu-miR-338-3p/rno-miR-338-3p	Homo sapiens/Mus musculus/Rattus norvegicus microRNA	UCCAGCAUCAGUGAUUUUGUUG	7.40093	7.48528	7.80642	7.16567	8.28839	7.3847	7.90183	7.14216	7.1629	7.52648
11018	hsa-miR-218-5p/mmu-miR-218-5p/rno-miR-218a-5p	Homo sapiens/Mus musculus/Rattus norvegicus microRNA	UUGUGCUUGAUCUAACCAUGU	7.36441	7.27474	7.43219	7.26069	7.38464	7.64107	7.84305	7.69017	7.89463	7.53173
148069	rno-miR-129-1-3p/rno-miR-129-2-3p	Rattus norvegicus microRNA	AAGCCCUUACCCCAAAAAG	7.50619	7.1253	7.63376	7.57812	7.12991	7.35549	7.95365	7.73619	7.78812	7.53408
168597	hsa-miR-5699	Homo sapiens microRNA	UCCUGUCUUUCCUUGUUGGAGC	7.6207	7.19911	7.6925	7.62108	7.5516	7.37946	7.87155	7.40168	7.53111	7.54098
17498	hsa-miR-601	Homo sapiens microRNA	UGGUCUAGGAUUGUUGGAGGAG	7.43193	7.41044	7.7157	7.64764	7.72448	7.43674	7.77521	7.31916	7.5048	7.55179
169296	hsa-miR-5004-5p	Homo sapiens microRNA	UGAGGACAGGGCAAAUUCACGA	7.6735	7.43803	8.1275	7.66355	7.54869	7.37467	7.87667	7.10738	7.32785	7.57087
148325	mmu-miR-1981-3p	Mus musculus microRNA	CAUCUAACCCUGGCCUUUGAC	8.13148	7.59443	7.47375	7.42054	7.66783	7.32112	7.48531	7.57734	7.51227	7.57601
31867	hsa-miR-145-3p/mmu-miR-145a-3p/rno-miR-145-3p	Homo sapiens/Mus musculus/Rattus norvegicus microRNA	GGAUUCCUGGAAAUACUGUUCU	7.57568	7.11318	7.88663	7.40503	7.68673	7.82352	7.62351	7.27909	7.80746	7.57787
148614	mmu-miR-7a-2-3p/rno-miR-7a-2-3p	Mus musculus/Rattus norvegicus microRNA	CAACAAGUCCCAGUCUGCCACA	7.86129	7.5228	7.59609	7.61187	7.47127	7.3119	7.74429	7.50407	7.61156	7.58168
148210	mmu-miR-3060-3p	Mus musculus microRNA	CCAUAGCACAGAAGCACUCCCA	7.71931	7.54277	7.46201	7.57646	8.21673	7.37764	7.48696	7.4475	7.47773	7.58968
33902	hsa-miR-128/mmu-miR-128-3p/rno-miR-128-3p	Homo sapiens/Mus musculus/Rattus norvegicus microRNA	UCACAGUGAACCGGUCUCUUU	7.40528	7.09742	7.67141	7.86629	7.4891	7.97293	7.81243	7.33658	7.6869	7.59315
148179	mmu-miR-3095-3p	Mus musculus microRNA	UGGACACUGGAGAGAGAGCUUUU	7.59037	7.56689	7.88374	7.87137	7.6408	7.7184	7.45067	7.34719	7.39861	7.60756
148355	mmu-miR-3077-3p	Mus musculus microRNA	CUGACUCCCUGCUUCUCCGCAG	7.86195	7.30108	7.64757	7.58931	7.68211	7.4893	7.74972	7.54268	7.64921	7.61255
33114	mmu-miR-455-3p/rno-miR-455-3p	Mus musculus/Rattus norvegicus microRNA	GCAGUCCACGGGCAUAUACAC	7.76399	7.46454	7.75973	7.70753	7.59295	7.40843	8.07066	7.40455	7.41243	7.62053
147632	hsa-miR-4297	Homo sapiens microRNA	UGCCUUCCUGUCUGUG	7.79372	7.29898	7.77361	7.66972	7.8437	7.42761	7.75303	7.50219	7.52759	7.62113
169308	hsa-miR-4503	Homo sapiens microRNA	UUUAAGCAGGAAAUAGAAUUUA	8.01359	7.31565	7.61882	7.53011	7.36257	7.32385	7.77914	7.74144	7.9074	7.6214
11065	hsa-miR-335-5p/mmu-miR-335-5p/rno-miR-335	Homo sapiens/Mus musculus/Rattus norvegicus microRNA	UCAAGAGCAAUAACGAAAAAUGU	7.45312	7.12564	7.42945	7.97601	7.74325	8.04362	8.1473	7.23804	7.5372	7.63263
168794	mmu-miR-5107-5p	Mus musculus microRNA	UGGGCAGAGGAGGCAGGGACA	7.70819	7.54699	7.7297	7.6382	7.80009	7.50444	7.85277	7.40622	7.65529	7.6491
42847	hsa-miR-497-5p/mmu-miR-497-5p/rno-miR-497-5p	Homo sapiens/Mus musculus/Rattus norvegicus microRNA	CAGCAGCACACUGUGGUUUGU	7.88225	7.50561	7.23123	7.50574	7.86121	7.41963	8.06915	7.51958	7.90062	7.655
148361	hsa-miR-3911	Homo sapiens microRNA	UGUGUGGAUCCUGGAGGAGGCA	7.5173	7.4632	7.77991	7.8054	7.84889	7.69867	7.77872	7.42267	7.62307	7.65976
169132	hsa-miR-382-3p/rno-miR-382-3p/oar-miR-382-3p	Homo sapiens/Rattus norvegicus/Ovis aries microRNA	AAUCAUUCACGGACAACACUU	7.85993	7.60284	7.79225	7.3656	7.41216	7.91562	8.22592	7.52243	7.42444	7.68013
168864	hsa-miR-320d	Homo sapiens microRNA	AAAAGCUGGGUUGAGAGGA	7.58626	7.3926	7.63072	8.21343	7.50049	7.47993	7.94344	7.77211	7.66166	7.68674
42659	mmu-miR-290-3p	Mus musculus microRNA	AAAGUGCCGCCUAGUUUUAAGCCC	7.72854	7.64529	7.53948	7.70002	8.18741	7.77449	7.7037	7.4622	7.5184	7.6955
145633	hsa-let-7d-3p/mmu-let-7d-3p/rno-let-7d-3p	Homo sapiens/Mus musculus/Rattus norvegicus microRNA	CUAUACGACCUGCUGCCUUUCU	7.73683	7.15035	7.88691	7.95847	7.69153	7.81936	8.01559	7.43036	7.5745	7.69599
17422	mmu-miR-695	Mus musculus microRNA	AGAUUGGGCAUAGGUGACUGAA	7.86679	7.74155	7.52921	7.78893	7.59051	7.56622	7.89401	7.52757	7.76687	7.69685
169408	hsa-miR-181d/mmu-miR-181d-5p/rno-miR-181d-5p	Homo sapiens/Mus musculus/Rattus norvegicus microRNA	AACAUUCAUUGUUGUCGGUGGGU	7.79767	7.34619	7.91165	7.79368	7.61904	7.67955	8.05443	7.45329	7.64692	7.70027
42472	rno-miR-190b-5p	Rattus norvegicus microRNA	UGAUAUGUUUGAUAUUAGGUU	7.75697	7.64365	7.66759	7.77357	7.58569	7.82274	7.95063	7.5644	7.58716	7.70582
148335	hsa-miR-3606-5p	Homo sapiens microRNA	UUAGUGAAGGCUAUUUUAAUU	7.81428	7.3736	7.6959	7.68811	7.78361	7.67285	7.77382	7.59596	7.96343	7.70684
148349	hsa-miR-3938	Homo sapiens microRNA	AAUUCCCUUGUAGAUAACCCGG	7.26264	6.64239	8.47202	8.07353	7.56673	7.15485	8.38853	7.8216	8.09529	7.71973
169260	hsa-miR-4436b-3p	Homo sapiens microRNA	CAGGGCAGGAAGAAGUGGACAA	7.65028	7.55951	7.9006	7.71726	7.93438	7.70922	7.93406	7.4437	7.76422	7.7348
17729	mmu-miR-193b-3p	Mus musculus microRNA	AACUGGCCCACAAAGUCCCGCU	7.52692	7.40836	7.56215	8.2164	8.10881	7.77802	7.94105	7.18178	7.90111	7.73607
148521	mmu-miR-466m-5p/mmu-miR-669m-5p	Mus musculus microRNA	UGUGUGCAUGUGCAUGUGUGUAU	7.82807	7.47883	7.8389	7.68591	7.83239	7.63749	7.99262	7.63075	7.7977	7.74696
42767	mmu-miR-34c-3p/rno-miR-34c-3p	Mus musculus/Rattus norvegicus microRNA	AAUCACUAACCACACAGCCAGG	8.03133	7.36718	7.84865	7.79483	7.67536	7.20293	8.10309	8.00114	7.91143	7.77066
148687	hsa-miR-1908	Homo sapiens microRNA	CGGCGGGGACGGCGAUUGGUC	8.2504	8.36372	7.37266	7.4302	8.55063	7.43872	7.69138	7.36709	7.4781	7.77143
148440	mmu-miR-452-3p	Mus musculus microRNA	UCAGUCUCAUCUGCAAAGAGGU	7.23472	7.11094	7.81391	7.80518	7.95075	8.25587	8.01969	7.87515	7.92618	7.77693
168965	hsa-miR-4765	Homo sapiens microRNA	UGAGUGAUUGAUAGCUAUGUUC	8.11966	7.76399	7.79714	7.85627	7.41351	7.94526	8.16341	7.47821	7.45821	7.7773
147904	hsa-miR-3148	Homo sapiens microRNA	UGGAAAAAACUGGUGUGUGCUU	7.75091	7.62191	7.86604	7.81113	8.00887	7.71722	7.85392	7.60336	7.92181	7.79502
148631	mmu-miR-466j	Mus musculus microRNA	UGUGUGCAUGUGCAUGUGUGUAA	7.8345	7.56619	7.90031	7.75041	7.91301	7.68771	8.01939	7.65692	7.84035	7.79653
11254	mmu-miR-468-3p	Mus musculus microRNA	UAUGACUGAUGUGCGUGUGUCUG	7.87578	7.5968	7.89975	7.80398	8.0907	7.70751	8.02032	7.53354	7.78265	7.81234
148049	hsa-miR-3924	Homo sapiens microRNA	AUAUGUAUAUGUGACUGCUACU	8.02508	7.53085	7.86988	7.86758	7.8603	7.7616	7.97965	7.65802	7.8648	7.8242
42654	hsa-miR-483-5p	Homo sapiens microRNA	AAGACGGGAGGAAAGAAGGGAG	7.98698	7.97278	7.70077	7.83231	7.80175	7.66188	7.97691	7.62531	7.91647	7.83057
147631	hsa-miR-4258	Homo sapiens microRNA	CCCCGCCACCGCCUUGG	7.82218	8.11443	7.81497	7.91694	7.73859	7.51626	8.45754	7.55063	7.56799	7.83328
17327	hsa-miR-630	Homo sapiens microRNA	AGUAUUCUGUACCAGGGAAGGU	7.9366	7.65639	7.83186	7.83319	8.09472	7.78987	7.93398	7.74862	7.7542	7.84216
148316	rno-miR-134-3p	Rattus norvegicus microRNA	CUGUGGGCCACCUAGUCACCAA	7.79244	7.95973	7.88509	7.85937	7.71732	7.79419	8.18124	7.63288	7.75815	7.84227
148230	mmu-miR-450a-1-3p	Mus musculus microRNA	AUUGGGAACAUUUUGCAUAAAU	8.01494	7.75942	8.01458	7.83202	7.88099	7.60261	8.14082	7.70064	7.88587	7.87021
168702	hsa-miR-4540	Homo sapiens microRNA	UUAGUCCUGCCUGUAGGUUUA	8.16327	7.5963	7.94596	7.94233	8.17659	7.75814	7.92522	7.72672	7.69802	7.8814
169137	hsa-miR-4524b-5p	Homo sapiens microRNA	AUAGCAGCAUAAGCCUGUCUC	8.44003	7.87394	8.24063	8.12115	7.30449	7.54062	8.13532	7.6181	7.83735	7.90129
27574	mmu-miR-705	Mus musculus microRNA	GGUGGGAGGUGGGGUGGGCA	8.14486	8.25375	7.54893	7.64692	8.51778	7.6035	7.8764	7.71168	7.80806	7.90132
168915	hsa-miR-4780	Homo sapiens microRNA	ACCCUUGAGCCUGAUCCCUAGC	8.01381	7.96284	7.78004	8.02566	8.1865	7.88285	7.93041	7.74087	7.65878	7.90908
168792	hsa-miR-4434	Homo sapiens microRNA	AGGAGAAGUAAAGUAGAA	8.02144	7.66798	8.0218	7.98546	7.86004	7.64012	8.13381	7.86466	8.05665	7.91688
148035	mmu-miR-3084-5p	Mus musculus microRNA	GUUGAAGGUUAAUUAGCAGAGU	8.12747	7.8124	8.14543	7.69456	7.68814	7.76502	8.12615	8.01453	7.9418	7.92394
146049	hsa-miR-28-5p/mmu-miR-28a-5p/rno-miR-28-5p	Homo sapiens/Mus musculus/Rattus norvegicus microRNA	AAGGAGCUCACAGUCUAUUGAG	7.84933	7.63712	8.02465	8.05283	7.77711	7.87308	8.10832	8.02358	8.01683	7.92921
42518	mmu-miR-465b-5p	Mus musculus microRNA	UAUUUAGAAUGGUGCUGAUCUG	8.57945	7.95985	7.85448	7.72057	8.05496	7.72148	8.285	7.56316	7.73897	7.94199
17272	hsa-miR-551a	Homo sapiens microRNA	GCGACCCACUCUUGGUUUCCA	8.22391	7.71115	7.88198	8.2777	7.64583	7.61399	8.04351	8.10662	8.00865	7.94593
11092	hsa-miR-378a-5p/mmu-miR-378a-5p/rno-miR-378a-5p	Homo sapiens/Mus musculus/Rattus norvegicus microRNA	CUCCUGACUCCAGGUCCUGUGU	7.70176	7.32623	8.14089	8.01862	7.94405	8.04069	8.03552	8.12499	8.28098	7.95708
46734	mmu-miR-467h	Mus musculus microRNA	AUAAGUGUGUGCAUGUAUAUGU	7.83363	7.68902	8.06475	8.07274	8.1124	7.85578	8.16341	7.83022	8.10389	7.96954
168922	hsa-miR-5584-3p	Homo sapiens microRNA	UAGUUCUUCCCUUUGCCCAAUU	8.13155	7.87433	8.12563	8.14097	8.03384	7.77043	8.02765	7.99043	7.9623	8.00635
42707	mmu-miR-294-5p/rno-miR-294	Mus musculus/Rattus norvegicus microRNA	ACUCAAAAUGGAGGCCCUAUCU	8.28311	8.01659	7.85075	8.00722	8.11656	7.88226	8.00495	7.90018	8.07424	8.0151
42832	hsa-miR-638	Homo sapiens microRNA	AGGGAUCGCGGGCGGGUGGCGGCCU	8.23638	8.43976	7.89138	7.93663	8.3047	7.72032	8.30437	7.49692	7.8602	8.02119
42490	hsa-miR-505-5p/mmu-miR-505-5p/rno-miR-505-5p	Homo sapiens/Mus musculus/Rattus norvegicus microRNA	GGGAGCCAGGAAGUAUUGAUGU	8.09869	7.9055	7.93623	8.04604	8.08329	8.01411	8.04237	7.89394	8.17581	8.02178
148377	hsa-miR-3653	Homo sapiens microRNA	CUAAGAAGUUGACUGAAG	7.97334	8.0748	8.03809	8.11984	8.21893	7.98627	8.09314	7.76331	7.97587	8.02707
148410	hsa-miR-3676-3p	Homo sapiens microRNA	CCGUGUUUCCCCCACGCUUU	8.08099	8.16715	8.01163	8.04944	8.05304	8.10447	8.18322	7.77773	7.83651	8.02935
169284	mmu-miR-28b	Mus musculus microRNA	AGGAGCUCACAAUCUAUUUAG	7.81985	7.75312	8.21033	8.22157	7.82535	7.92493	8.48469	7.75444	8.27197	8.02958
169087	hsa-miR-149-3p	Homo sapiens microRNA	AGGGAGGGACGGGGGCUGUGC	8.4409	8.07676	8.02927	7.87567	8.31305	8.04371	8.2058	7.5702	7.7855	8.03787
13133	hsa-miR-520a-5p	Homo sapiens microRNA	CUCCAGAGGGAAGUACUUUCU	8.15405	8.10234	7.88809	8.11456	7.91697	7.84048	8.19735	8.0111	8.14331	8.04092
168944	hsa-miR-4707-5p	Homo sapiens microRNA	GCCCCGGCGCGGGCGGGUUCUGG	8.16719	9.30152	7.54721	7.63158	8.931	7.72935	7.87226	7.59929	7.88005	8.07327
46453	mmu-miR-466f-5p	Mus musculus microRNA	UACGUGUGUGUGCAUGUGCAUG	8.10087	7.85564	8.32447	8.04316	8.1721	7.99739	8.20282	7.95659	8.0459	8.07766
147947	hsa-miR-4308	Homo sapiens microRNA	UCCCUGGAGUUUCUUCUU	8.53808	8.0093	7.97592	8.0925	8.26471	7.95046	8.04115	8.00463	7.92204	8.08876
42827	hsa-miR-652-3p/mmu-miR-652-3p/rno-miR-652-3p	Homo sapiens/Mus musculus/Rattus norvegicus microRNA	AAUGGCGCCACUAGGGUUGUG	7.93074	7.68954	8.0802	8.30147	8.24146	8.41982	8.14492	7.94752	8.05595	8.09018
46866	hsa-miR-1321	Homo sapiens microRNA	CAGGGAGGUGAAUGUGAU	8.2249	7.87426	8.16005	8.03928	8.25481	7.96023	8.21359	7.99958	8.18337	8.10112
147743	hsa-miR-4275	Homo sapiens microRNA	CCAAUUACCACUUCUUU	8.24637	8.10971	8.40556	8.20976	7.83241	7.77602	8.47211	7.88378	8.06683	8.1114
168863	hsa-miR-4441	Homo sapiens microRNA	ACAGGGAGGAGAUUGUA	8.12011	8.06196	8.22963	8.24166	8.35999	7.971	8.17222	7.77921	8.09747	8.11481
148370	mmu-miR-466n-3p	Mus musculus microRNA	UAUACAUGAGAGCAUACAUAGA	8.46833	8.15102	8.08624	8.30716	7.94329	8.07131	8.24934	7.8121	8.03774	8.12517
169238	hsa-miR-4654	Homo sapiens microRNA	UGUGGGAUCUGGAGGCAUCUGG	8.16549	8.07763	8.11104	8.18794	8.15587	8.00378	8.24072	7.86982	8.41481	8.13635
13143	hsa-miR-301a-3p/mmu-miR-301a-3p/rno-miR-301a-3p	Homo sapiens/Mus musculus/Rattus norvegicus microRNA	CAGUGCAAUAGUAUUGUCAAAGC	8.14185	8.0342	8.34974	7.6699	8.05784	8.56136	8.43259	7.9196	8.09313	8.14002
146172	mmu-miR-1892	Mus musculus microRNA	AUUUGGGGACGGGAGGGAGGAU	8.37411	8.48695	7.79973	8.08454	8.17664	7.97427	8.25924	7.94988	8.16671	8.14134
11253	mmu-miR-467d-3p	Mus musculus microRNA	AUAUACAUACACACACCUACAC	8.09928	7.8813	8.24899	8.2372	8.29085	7.8565	8.39769	7.95756	8.31004	8.14216
169347	mmu-miR-5622-5p	Mus musculus microRNA	UUCACCACACCCAGCUUAAAGA	8.28592	7.80126	8.18808	8.19355	8.06425	7.70646	8.42929	8.32673	8.29982	8.14393
42442	hsa-miR-498	Homo sapiens microRNA	UUUCAAGCCAGGGGGCGUUUUUC	8.46607	8.4435	7.96864	7.95157	8.64122	7.93281	8.10753	7.88314	7.98539	8.15332
169364	mmu-miR-3572-3p	Mus musculus microRNA	UACACUUGUCCUUCUUUCCCCAG	8.38491	7.88106	8.28123	8.21246	8.27053	7.87881	8.28104	8.01411	8.1781	8.15358
146072	hsa-miR-1469	Homo sapiens microRNA	CUCGGCGCGGGGCGCGGGCUCC	8.50589	9.10743	7.60988	7.70339	8.52148	8.02877	8.05857	7.87914	8.02998	8.1605
168986	hsa-miR-4677-3p	Homo sapiens microRNA	UCUGUGAGACCAAAGAACUACU	8.3133	8.06932	8.38806	8.19972	8.04595	7.76744	8.46938	7.91332	8.29706	8.16262
17489	mmu-miR-710	Mus musculus microRNA	CCAAGUCUUGGGGAGAGUUGAG	8.38625	8.39016	7.95414	8.00042	8.41173	8.24855	8.09057	8.01397	8.06078	8.17295
42574	mmu-miR-467e-5p	Mus musculus microRNA	AUAAGUGUGAGCAUGUAUAUGU	8.27574	7.95211	8.28051	8.19784	8.25488	8.08363	8.28026	8.05188	8.19048	8.17415
42783	hsa-miR-197-3p	Homo sapiens microRNA	UUCACCACCUUCUCCACCCAGC	7.94662	7.9445	8.39567	8.4896	8.25418	8.1113	8.57737	7.83598	8.12581	8.18678
148038	hsa-miR-3679-3p	Homo sapiens microRNA	CUUCCCCCCAGUAAUCUUCAUC	7.95234	8.01395	8.53899	8.39493	8.07886	8.29817	8.55357	7.89567	7.96585	8.18804
29490	hsa-miR-7-5p/mmu-miR-7a-5p/rno-miR-7a-5p	Homo sapiens microRNA	UGGAAGACUAGUGAUUUUGUUGU	8.26926	8.08369	8.21359	8.21511	8.17156	8.17465	8.32857	7.94313	8.33841	8.19311
168572	hsa-miR-4507	Homo sapiens microRNA	CUGGGUUGGGCUGGGCUGGG	8.44268	8.3256	7.95925	8.35444	8.05713	8.33986	8.43748	7.79313	8.15701	8.2074
147942	hsa-miR-4268	Homo sapiens microRNA	GGCUCCUCCUCUCAGGAUGUG	8.34738	8.07989	8.24033	8.23747	8.63643	8.09701	8.2518	8.00198	8.11899	8.22347
169035	hsa-miR-4658	Homo sapiens microRNA	GUGAGUGUGGAUCCUGGAGGAAU	8.17363	8.04922	8.30953	8.41349	8.37508	8.26437	8.22163	8.04453	8.19489	8.22737
169193	hsa-miR-4725-5p	Homo sapiens microRNA	AGACCCUGCAGCCUUCCCACC	8.47644	8.03016	8.31163	8.27451	8.38965	8.17796	8.34704	8.13974	8.07532	8.24694
11256	mmu-miR-470-5p	Mus musculus microRNA	UUCUUGGACUGGCACUGGUGAGU	8.5843	8.32128	8.08922	8.39934	7.95905	8.29788	8.51866	7.82646	8.30857	8.25609
19585	hsa-miR-148b-3p/mmu-miR-148b-3p/rno-miR-148b-3p	Homo sapiens/Mus musculus/Rattus norvegicus microRNA	UCAGUGCAUCACAGAACUUUGU	8.26247	8.10999	8.44893	7.91802	8.21118	8.50457	8.63325	8.01593	8.28716	8.26572
168776	hsa-miR-4795-3p	Homo sapiens microRNA	AUAUUAUUAGCCACUUCUGGAU	8.45308	8.35846	8.03677	8.48272	8.37084	8.36739	8.53035	7.85109	7.95427	8.26722
17863	hsa-miR-934	Homo sapiens microRNA	UGUCUACUACUGGAGACACUGG	8.54073	8.0495	8.29961	8.39984	8.22595	7.95593	8.50241	8.10727	8.36776	8.27211
17953	hsa-miR-183-3p/mmu-miR-183-3p/rno-miR-183-3p	Homo sapiens/Mus musculus/Rattus norvegicus microRNA	GUGAAUUACCGAAGGGCCAUAA	8.59173	8.12289	8.21107	8.4663	8.07414	8.1404	8.47572	8.0047	8.42498	8.2791
168978	hsa-miR-371b-5p	Homo sapiens microRNA	ACUCAAAAGAUGGCGGCACUUU	8.58093	8.71747	8.03388	8.07903	8.23865	8.28254	8.2973	8.08868	8.20733	8.28065
42932	hsa-miR-920	Homo sapiens microRNA	GGGGAGCUGUGGAAGCAGUA	8.30994	8.01761	8.33661	8.41487	8.54208	8.26865	8.36197	8.15969	8.2244	8.29287
46879	mmu-miR-452-5p	Mus musculus microRNA	UGUUUGCAGAGGAAACUGAGAC	7.86741	7.67852	8.23142	8.34799	8.56032	8.73727	8.49938	8.41245	8.38457	8.30215
11181	hsa-miR-95	Homo sapiens microRNA	UUCAACGGGUAUUUAUUGAGCA	8.18386	8.13346	8.55586	8.45505	8.28399	8.55348	8.35019	8.09263	8.16634	8.30832
11235	mmu-miR-351-5p/rno-miR-351-5p	Mus musculus/Rattus norvegicus microRNA	UCCCUGAGGAGCCCUUUGAGCCUG	8.37304	8.35402	8.09838	8.31323	8.47316	8.18459	8.33704	8.27459	8.39033	8.31093
148362	mmu-miR-592-3p	Mus musculus microRNA	UCAUCACGUGGUGACGCAACAU	8.65833	8.48905	7.98479	8.58078	8.26476	8.31815	8.56152	7.86271	8.16249	8.32029
11053	hsa-miR-32-5p/mmu-miR-32-5p/rno-miR-32-5p	Homo sapiens/Mus musculus/Rattus norvegicus microRNA	UAUUGCACAUUACUAAGUUGCA	8.74895	7.98661	8.47454	7.98653	8.09518	8.52548	8.87536	8.11996	8.0982	8.32342
147415	hsa-miR-495-5p	Homo sapiens microRNA	GAAGUUGCCCAUGUUAUUUUCG	8.46625	7.97326	8.44331	8.42773	8.43099	8.2012	8.45676	8.29974	8.28805	8.33192
168852	hsa-miR-4764-5p	Homo sapiens microRNA	UGGAUGUGGAAGGAGUUAUCU	8.46098	8.31292	8.37822	8.37456	8.39126	8.114	8.47108	8.18469	8.40621	8.34377
42780	hsa-miR-1307-5p	Homo sapiens microRNA	UCGACCGGACCUCGACCGGCU	8.38339	7.79163	8.51702	8.29307	8.10386	8.71172	8.58028	8.33912	8.39575	8.3462
42542	hsa-miR-589-5p	Homo sapiens microRNA	UGAGAACCACGUCUGCUCUGAG	8.42215	8.10289	8.35183	8.44899	8.31913	8.26691	8.78053	8.184	8.30887	8.35392
42626	mmu-miR-30b-3p/rno-miR-30b-3p	Mus musculus/Rattus norvegicus microRNA	CUGGGAUGUGGAUGUUUACGUC	8.47561	8.18657	8.38952	8.36437	8.5355	8.17888	8.43601	8.25913	8.42923	8.36165
169388	hsa-miR-663a	Homo sapiens microRNA	AGGCGGGGCGCCGCGGGACCGC	8.7449	8.63573	8.36698	8.57542	8.1022	8.30565	8.51204	7.91721	8.1046	8.36275
148265	hsa-miR-3935	Homo sapiens microRNA	UGUAGAUACGAGCACCAGCCAC	8.6688	8.14225	8.53648	8.56242	8.51437	8.34691	8.77262	7.20918	8.52032	8.36371
42761	hsa-miR-675-5p	Homo sapiens microRNA	UGGUGCGGAGAGGGCCCACAGUG	8.61975	8.66656	7.97012	8.30548	8.46078	8.02806	8.46333	8.2774	8.51786	8.3677
148570	mmu-miR-466n-5p	Mus musculus microRNA	GUGUGUGCGUACAUGUACAUGU	8.44175	8.21116	8.43389	8.37183	8.53686	8.28633	8.51263	8.28583	8.36549	8.38286
168717	hsa-miR-5193	Homo sapiens microRNA	UCCUCCUCUACCUCAUCCCAGU	8.70774	8.19545	8.5002	8.49961	8.33855	8.00787	8.56684	8.39867	8.28595	8.38899
42933	rno-miR-466b-5p	Rattus norvegicus microRNA	UAUGUGUGUGUGUAUGUCCAUG	8.23852	8.20715	8.57576	8.43169	8.68351	8.26699	8.64491	8.10698	8.39242	8.39422
148401	rno-miR-185-3p	Rattus norvegicus microRNA	UUUCCUCUGGUCCUUCUCU	8.69404	8.49165	8.05457	8.28338	9.31042	8.02172	8.42869	8.05629	8.2249	8.39618
13150	mmu-miR-322-5p/rno-miR-322-5p	Mus musculus microRNA	CAGCAGCAAUUCAUGUUUUGGA	8.41138	8.60338	8.31511	8.17091	8.13892	8.21914	8.82844	8.35212	8.55587	8.39947
168904	hsa-miR-4473	Homo sapiens microRNA	CUAGUGCUCUCCGUUACAAGUA	8.53796	8.17373	8.37386	8.40999	8.80053	8.26134	8.44584	8.25443	8.38367	8.4046
169145	hsa-miR-5000-3p	Homo sapiens microRNA	UCAGGACACUUCUGAACUUGGA	8.90409	8.32769	9.03178	8.4754	7.79781	8.00491	8.89399	7.95966	8.34852	8.41598
169214	hsa-miR-4638-5p	Homo sapiens microRNA	ACUCGGCUGCGGUGGACAAGU	8.89192	8.26226	8.98412	8.56239	7.76988	8.04714	8.99976	7.97557	8.30475	8.42198
10943	hsa-miR-136-5p/mmu-miR-136-5p/rno-miR-136-5p/oar-miR-136	Homo sapiens/Mus musculus/Rattus norvegicus/Ovis aries microRNA	ACUCCAUUUGUUUUGAUGAUGGA	8.77385	8.65553	8.54875	7.93053	8.4923	8.42317	8.74384	8.16781	8.07924	8.42389
13132	hsa-miR-519e-5p	Homo sapiens microRNA	UUCUCCAAAAGGGAGCACUUUC	8.53085	8.27326	8.38529	8.45789	8.47985	8.23108	8.62039	8.38972	8.45748	8.42509
13137	hsa-miR-518e-5p/hsa-miR-519a-5p/hsa-miR-519b-5p/hsa-miR-519c-5p/hsa-miR-522-5p/hsa-miR-523-5p	Homo sapiens microRNA	CUCUAGAGGGAAGCGCUUUCUG	8.57032	8.59881	8.19992	8.37262	8.40388	8.44089	8.59888	8.25105	8.54046	8.44187
148354	mmu-miR-466a-5p	Mus musculus microRNA	UAUGUGUGUGUACAUGUACAUA	8.36649	8.23097	8.53751	8.51834	8.67713	8.34804	8.55182	8.20303	8.54564	8.44211
148077	hsa-miR-3690	Homo sapiens microRNA	ACCUGGACCCAGCGUAGACAAAG	8.75858	8.24594	8.55138	8.58039	8.5038	8.07162	8.52737	8.6029	8.41387	8.47287
46427	hsa-miR-1248	Homo sapiens microRNA	ACCUUCUUGUAUAAGCACUGUGCUAAA	8.66293	8.29664	8.44634	8.33899	8.53824	8.28505	8.72272	8.49601	8.49757	8.47605
145994	mmu-miR-1900	Mus musculus microRNA	GGCCGCCCUCUCUGGUCCUUCA	8.69936	8.88572	8.0172	8.27925	9.24588	8.26595	8.43066	8.18544	8.28079	8.47669
169264	hsa-miR-4762-5p	Homo sapiens microRNA	CCAAAUCUUGAUCAGAAGCCU	8.51784	8.22276	8.50144	8.6195	8.69886	8.42631	8.43646	8.45993	8.43035	8.47927
17597	mmu-miR-467b-3p	Mus musculus microRNA	AUAUACAUACACACACCAACAC	8.45916	8.22165	8.64182	8.55375	8.66265	8.11242	8.73373	8.30844	8.62622	8.47998
17463	hsa-miR-151a-3p	Homo sapiens microRNA	CUAGACUGAAGCUCCUUGAGG	8.32414	8.06547	8.72119	8.65081	8.61031	8.63968	8.70099	8.26257	8.38587	8.48456
42619	mmu-miR-709	Mus musculus microRNA	GGAGGCAGAGGCAGGAGGA	8.51657	8.28773	8.68399	8.52632	8.47276	8.24656	8.68665	8.39208	8.55232	8.485
46346	mmu-miR-669e-5p	Mus musculus microRNA	UGUCUUGUGUGUGCAUGUUCAU	8.37917	8.34072	8.65384	8.55872	8.73677	8.44143	8.65461	8.24817	8.51231	8.50286
168784	mmu-miR-5098	Mus musculus microRNA	GUUACAUGGUGAAGCCCAGUU	8.52072	8.56073	8.59229	8.56309	8.40807	8.45995	8.72759	8.34661	8.39348	8.50806
42749	hsa-miR-659-3p	Homo sapiens microRNA	CUUGGUUCAGGGAGGGUCCCCA	8.70307	9.34579	7.94418	8.07998	9.04739	8.03598	8.32163	8.49991	8.68441	8.51804
11184	hsa-miR-99b-5p/mmu-miR-99b-5p/rno-miR-99b-5p	Homo sapiens/Mus musculus/Rattus norvegicus microRNA	CACCCGUAGAACCGACCUUGCG	8.27504	8.06913	8.94983	8.69606	8.33164	8.63439	9.0818	8.16744	8.50124	8.52295
168750	hsa-miR-4645-5p	Homo sapiens microRNA	ACCAGGCAAGAAAUAUUGU	8.75087	8.41203	8.54574	8.57911	8.53892	8.26284	8.65554	8.5198	8.5435	8.53426
148198	mmu-miR-653-3p	Mus musculus microRNA	UUCACUGGAGUUUGUUUCAGU	8.52466	8.04899	8.73163	8.6862	8.90197	8.60342	8.55945	8.40911	8.38768	8.53923
42640	hsa-miR-20b-5p/mmu-miR-20b-5p/rno-miR-20b-5p	Homo sapiens/Mus musculus/Rattus norvegicus microRNA	CAAAGUGCUCAUAGUGCAGGUAG	8.72918	8.62926	8.66173	8.49876	8.4549	8.57234	8.81718	8.29921	8.4707	8.57036
148584	rno-miR-3572	Rattus norvegicus microRNA	UUACACUUGCCCUUUUUUCCCCAG	8.80803	8.62567	8.72652	8.66691	8.5485	8.37737	8.50765	8.39807	8.50922	8.57421
46310	mmu-miR-1187	Mus musculus microRNA	UAUGUGUGUGUGUAUGUGUGUAA	8.61623	8.40188	8.66418	8.59235	8.79673	8.3812	8.73349	8.31634	8.67025	8.57474
11104	hsa-miR-422a	Homo sapiens microRNA	ACUGGACUUAGGGUCAGAAGGC	8.06319	8.30858	8.52809	8.80595	8.16077	8.18829	9.1196	8.89425	9.10502	8.57486
168828	mmu-miR-5125	Mus musculus microRNA	UCUGCCUGGGAUUUCCUUGU	8.96953	8.22217	8.72409	8.60744	8.62095	8.291	8.75708	8.53293	8.50986	8.58167
148090	mmu-miR-495-5p	Mus musculus microRNA	GAAGUUGCCCAUGUUAUUUUUCG	8.76953	8.20716	8.7004	8.66246	8.70326	8.36176	8.69358	8.66045	8.51921	8.58642
169167	hsa-miR-4451	Homo sapiens microRNA	UGGUAGAGCUGAGGACA	8.81125	8.55827	8.67572	8.60311	8.93406	8.3072	8.60237	8.48195	8.39369	8.5964
168656	hsa-miR-5002-3p	Homo sapiens microRNA	UGACUGCCUCACUGACCACUU	8.85812	8.42327	8.80629	8.67424	8.4018	8.23616	8.86196	8.4495	8.68378	8.59946
42861	mmu-miR-466d-3p	Mus musculus microRNA	UAUACAUACACGCACACAUAG	8.64751	8.34251	8.66037	8.61921	8.7006	8.38256	8.76979	8.68895	8.59963	8.60124
147667	hsa-miR-3182	Homo sapiens microRNA	GCUUCUGUAGUGUAGUC	8.90401	8.91968	8.66224	8.50473	8.24211	8.33708	8.83	8.45095	8.56484	8.60174
17465	mmu-miR-678	Mus musculus microRNA	GUCUCGGUGCAAGGACUGGAGG	8.69868	8.41994	8.63107	8.70411	8.6163	8.39392	8.72906	8.4934	8.74426	8.60342
148531	mmu-miR-544-5p	Mus musculus microRNA	UCUUGUUAAAAAGCAGAGUCU	8.61033	8.5011	8.85303	8.67194	8.56149	8.44297	8.78363	8.48581	8.57045	8.60897
11227	mmu-miR-329-3p/rno-miR-329-3p	Mus musculus/Rattus norvegicus microRNA	AACACACCCAGCUAACCUUUUU	8.91701	8.34925	8.57908	8.57707	8.46634	8.21452	8.79694	8.85557	8.75737	8.61257
169182	hsa-miR-4728-3p	Homo sapiens microRNA	CAUGCUGACCUCCCUCCUGCCCCAG	8.73265	8.81166	8.1967	8.53615	9.51833	8.47199	8.41145	8.37057	8.51215	8.61796
169110	hsa-miR-4497	Homo sapiens microRNA	CUCCGGGACGGCUGGGC	9.03704	8.8878	8.41068	8.61799	8.47083	8.48504	8.88099	8.25571	8.52062	8.61852
148247	hsa-miR-2355-3p	Homo sapiens microRNA	AUUGUCCUUGCUGUUUGGAGAU	9.10546	8.38674	8.68844	8.66033	8.66691	8.43288	8.63494	8.57005	8.53194	8.63086
169376	hsa-miR-5701	Homo sapiens microRNA	UUAUUGUCACGUUCUGAUU	9.10743	9.08512	8.45897	8.38611	8.34716	8.35145	8.99121	8.39524	8.58621	8.63432
146010	hsa-miR-2116-5p	Homo sapiens microRNA	GGUUCUUAGCAUAGGAGGUCU	8.80117	8.43845	8.73222	8.69092	8.76409	8.57172	8.68914	8.53078	8.64344	8.65133
14272	hsa-miR-542-3p/mmu-miR-542-3p/rno-miR-542-3p	Homo sapiens/Mus musculus/Rattus norvegicus microRNA	UGUGACAGAUUGAUAACUGAAA	8.7576	8.80488	8.68156	8.37596	8.55713	8.70631	9.05305	8.37403	8.57409	8.65384
17676	hsa-miR-152/mmu-miR-152-3p/rno-miR-152-3p	Homo sapiens/Mus musculus/Rattus norvegicus microRNA	UCAGUGCAUGACAGAACUUGG	8.56057	8.28935	8.97046	8.49123	8.72215	8.94591	9.03907	8.28117	8.6438	8.66041
42703	hsa-miR-490-3p/mmu-miR-490-3p/rno-miR-490-3p	Homo sapiens/Mus musculus/Rattus norvegicus microRNA	CAACCUGGAGGACUCCAUGCUG	8.75148	8.48059	8.75156	8.82568	8.83215	8.73404	8.71156	8.33543	8.5258	8.66092
14300	hsa-miR-29c-5p/mmu-miR-29c-5p/rno-miR-29c-5p	Homo sapiens/Mus musculus/Rattus norvegicus microRNA	UGACCGAUUUCUCCUGGUGUUC	8.25154	8.39475	9.12769	8.80952	8.7015	8.76101	9.04947	8.23916	8.61889	8.6615
14288	mmu-miR-503-5p/rno-miR-503-5p	Mus musculus/Rattus norvegicus microRNA	UAGCAGCGGGAACAGUACUGCAG	9.06354	9.04307	8.43177	8.69833	8.77641	8.56526	8.65512	8.28324	8.47154	8.66537
168727	hsa-miR-4426	Homo sapiens microRNA	GAAGAUGGACGUACUUU	8.70315	8.36484	8.74624	8.74485	8.84107	8.52523	8.84537	8.50953	8.73968	8.66889
168826	mmu-miR-5624-5p	Mus musculus microRNA	UAUUGUAAACUCUGCCUU	8.78347	8.31446	8.87097	8.77826	8.69774	8.50886	8.84943	8.66749	8.59093	8.67351
168653	hsa-miR-3158-5p	Homo sapiens microRNA	CCUGCAGAGAGGAAGCCCUUC	8.79611	8.94707	8.418	8.46837	9.06486	8.60812	8.70355	8.58215	8.62011	8.68982
148226	mmu-miR-467c-3p	Mus musculus microRNA	AUAUACAUACACACACCUAUAC	8.81175	8.4457	8.75177	8.72665	8.94842	8.29781	8.90581	8.62706	8.77006	8.69834
169024	hsa-miR-3960/mmu-miR-3960	Homo sapiens/Mus musculus microRNA	GGCGGCGGCGGAGGCGGGGG	8.86841	9.15056	8.60723	8.59366	9.09237	8.55022	8.70993	8.16134	8.62952	8.70702
148180	mmu-miR-669e-3p	Mus musculus microRNA	UGAAUAUACACACACUUACAC	8.65965	8.41595	8.89216	8.82159	8.90166	8.41298	8.90383	8.64716	8.80094	8.71732
29379	hsa-miR-452-5p	Homo sapiens microRNA	AACUGUUUGCAGAGGAAACUGA	8.24975	8.12986	8.68319	8.74929	9.07284	9.23121	8.84705	8.71248	8.78199	8.71752
146145	mmu-miR-1895	Mus musculus microRNA	CCCCCGAGGAGGACGAGGAGGA	8.73912	8.50898	8.87901	8.76269	8.94327	8.68332	8.85333	8.57039	8.69657	8.73741
148200	mmu-miR-3100-3p	Mus musculus microRNA	CUGUGACACACCCGCUCCCAG	8.99877	9.10183	8.17293	8.59636	9.73091	8.39319	8.5183	8.44294	8.75192	8.74524
42934	hsa-miR-345-5p	Homo sapiens microRNA	GCUGACUCCUAGUCCAGGGCUC	8.71657	8.28549	8.8848	8.7371	8.5208	8.87924	9.09753	8.70535	9.01359	8.76005
168586	hsa-miR-34a-5p/mmu-miR-34a-5p/rno-miR-34a-5p	Homo sapiens/Mus musculus/Rattus norvegicus microRNA	UGGCAGUGUCUUAGCUGGUUGU	8.98606	8.56891	8.74439	8.42293	9.33629	8.93716	9.08336	8.27894	8.5447	8.76697
42587	mmu-miR-881-5p	Mus musculus microRNA	CAGAGAGAUAACAGUCACAUCU	8.92847	8.607	9.00652	8.85625	8.62583	8.54033	8.89501	8.7	8.95075	8.79002
148536	mmu-miR-1a-1-5p	Mus musculus microRNA	ACAUACUUCUUUAUAUGCCCAUA	8.54034	8.15703	9.18078	8.60288	8.87771	8.74628	9.43258	8.8013	8.91665	8.80617
145678	hsa-miR-150-5p/mmu-miR-150-5p/rno-miR-150-5p	Homo sapiens/Mus musculus/Rattus norvegicus microRNA	UCUCCCAACCCUUGUACCAGUG	8.954	8.5122	8.85903	8.91572	8.88414	8.4918	9.15684	8.81379	8.68787	8.80838
145693	hsa-miR-92a-3p	Homo sapiens microRNA	UAUUGCACUUGUCCCGGCCUGU	8.71195	8.52387	9.11248	8.90891	9.09433	8.92238	8.82399	8.50331	8.67538	8.80851
148143	mmu-miR-466b-5p/mmu-miR-466o-5p	Mus musculus microRNA	UGAUGUGUGUGUACAUGUACAU	8.9765	8.57595	8.85586	8.78784	8.93265	8.65469	8.93628	8.69762	8.88187	8.81103
169363	hsa-miR-320c	Homo sapiens microRNA	AAAAGCUGGGUUGAGAGGGU	8.65906	8.4787	8.9083	9.35765	9.03093	8.81417	8.97714	8.54697	8.60764	8.82006
168994	hsa-miR-3591-5p	Homo sapiens microRNA	UUUAGUGUGAUAAUGGCGUUUGA	9.06578	8.58752	8.92374	8.84369	8.90507	8.52278	8.99156	8.69011	8.86698	8.82191
148418	hsa-miR-3607-5p	Homo sapiens microRNA	GCAUGUGAUGAAGCAAAUCAGU	8.86312	8.77288	8.85072	8.76835	8.59704	8.72926	8.97338	8.92977	8.96478	8.8277
148278	hsa-miR-138-2-3p/mmu-miR-138-2-3p/rno-miR-138-2-3p	Homo sapiens/Mus musculus/Rattus norvegicus microRNA	GCUAUUUCACGACACCAGGGUU	8.92432	8.83908	8.99806	8.76933	8.56728	8.68452	9.29069	8.57063	8.86184	8.83397
46731	hsa-miR-4657	Homo sapiens microRNA	AAUGUGGAAGUGGUCUGAGGCAU	8.91769	8.57743	8.97855	8.85577	9.06062	8.70505	8.9536	8.5751	8.89328	8.83523
145859	hsa-miR-33a-5p/mmu-miR-33-5p/rno-miR-33-5p	Homo sapiens/Mus musculus/Rattus norvegicus microRNA	GUGCAUUGUAGUUGCAUUGCA	9.08717	8.60119	9.00765	8.16359	8.7371	9.00016	9.28142	8.94963	8.69531	8.83591
146002	mmu-miR-669l-5p	Mus musculus microRNA	AGUUGUGUGUGCAUGUAUAUGU	8.83034	8.68621	8.84245	8.95148	9.02734	8.75562	8.88683	8.78626	8.77071	8.83747
42682	hsa-miR-25-3p/mmu-miR-25-3p/rno-miR-25-3p	Homo sapiens/Mus musculus/Rattus norvegicus microRNA	CAUUGCACUUGUCUCGGUCUGA	8.7947	8.41718	9.13183	8.85966	8.91051	8.91705	9.13803	8.57685	8.84302	8.8432
42586	rno-miR-466c-5p	Rattus norvegicus microRNA	UGUGAUGUGUGCAUGUACAUG	9.02961	8.61142	8.82671	8.90354	9.09963	8.69036	8.91561	8.7076	8.81235	8.84409
148530	rno-miR-466c-3p	Rattus norvegicus microRNA	UAUACAUGCACACAUACACAC	8.84267	8.47333	8.93988	8.94452	9.02106	8.7333	9.08201	8.77762	8.79979	8.84602
146158	hsa-miR-3202	Homo sapiens microRNA	UGGAAGGGAGAAGAGCUUUAAU	8.97096	8.81594	8.80928	8.87983	8.9431	8.77541	8.87284	8.74641	8.8663	8.85334
30033	hsa-miR-877-5p/mmu-miR-877-5p/rno-miR-877	Homo sapiens/Mus musculus/Rattus norvegicus microRNA	GUAGAGGAGAUGGCGCAGGG	8.8945	8.87278	8.86364	9.04283	8.78289	8.70306	8.93091	8.76072	8.90198	8.86148
29190	hsa-miR-708-5p/mmu-miR-708-5p/rno-miR-708-5p	Homo sapiens/Mus musculus/Rattus norvegicus microRNA	AAGGAGCUUACAAUCUAGCUGGG	8.55866	8.76952	9.02479	8.79011	9.04445	9.04456	8.94304	8.47713	9.20522	8.87305
145701	hsa-miR-668/mmu-miR-668-3p/rno-miR-668	Homo sapiens/Mus musculus/Rattus norvegicus microRNA	UGUCACUCGGCUCGGCCCACUAC	9.34307	8.6855	9.37273	8.98454	8.55372	8.71195	9.08117	8.55585	8.57746	8.874
42894	mmu-miR-466e-5p	Mus musculus microRNA	GAUGUGUGUGUACAUGUACAUA	8.96907	8.65762	8.92903	8.88944	9.1475	8.79122	9.01154	8.76338	8.89008	8.89432
27536	hsa-miR-190a/mmu-miR-190a-5p/rno-miR-190a-5p	Homo sapiens/Mus musculus/Rattus norvegicus microRNA	UGAUAUGUUUGAUAUAUUAGGU	8.7581	8.4222	9.38918	8.31908	8.62962	9.23222	9.47918	8.84936	9.11501	8.91044
169050	hsa-miR-4787-5p	Homo sapiens microRNA	GCGGGGGUGGCGGCGGCAUCCC	9.17018	9.23155	8.84353	8.88213	8.8975	8.80137	8.98545	8.52722	8.86359	8.91139
14285	hsa-miR-487b/mmu-miR-487b-3p/rno-miR-487b-3p/oar-miR-487b-3p	Homo sapiens/Mus musculus/Rattus norvegicus/Ovis aries microRNA	AAUCGUACAGGGUCAUCCACUU	9.15479	8.94685	9.01764	8.94168	8.67926	8.71009	9.25507	8.62483	8.89456	8.91386
11151	hsa-miR-516b-5p	Homo sapiens microRNA	AUCUGGAGGUAAGAAGCACUUU	8.98434	8.74452	8.93903	8.97529	9.08727	8.7053	9.03682	8.78081	8.97922	8.91473
148339	mmu-miR-665-5p	Mus musculus microRNA	AGGGGCCUCUGCCUCUAUCCAGGAUU	9.14584	8.68924	9.05615	8.95804	9.03384	8.65847	9.12587	8.75201	8.82562	8.91612
42571	hsa-miR-129-1-3p/mmu-miR-129-1-3p	Homo sapiens/Mus musculus microRNA	AAGCCCUUACCCCAAAAAGUAU	9.0755	8.57876	8.9117	9.0046	8.37541	8.49392	9.25268	9.30099	9.36045	8.92822
146164	mmu-miR-1958	Mus musculus microRNA	UAGGAAAGUGGAAGCAGUAAGU	9.22567	8.78217	8.90671	8.85609	8.84601	8.69619	9.03839	8.90162	9.14962	8.93361
168722	hsa-miR-4742-3p	Homo sapiens microRNA	UCUGUAUUCUCCUUUGCCUGCAG	9.29721	8.80624	8.99134	8.97976	8.83587	8.5599	9.03812	8.92289	8.9745	8.93398
145677	hsa-miR-139-5p/mmu-miR-139-5p/rno-miR-139-5p	Homo sapiens/Mus musculus/Rattus norvegicus microRNA	UCUACAGUGCACGUGUCUCCAGU	8.55854	8.59428	9.04178	9.05617	8.96961	9.26862	9.23385	8.78732	8.92609	8.93736
42471	mmu-miR-290-5p	Mus musculus microRNA	ACUCAAACUAUGGGGGCACUUU	9.13113	9.50492	8.77404	8.64392	9.08608	8.89337	8.84085	8.75356	8.85643	8.9427
168872	hsa-miR-24-1-5p/mmu-miR-24-1-5p/rno-miR-24-1-5p	Homo sapiens/Mus musculus/Rattus norvegicus microRNA	UGCCUACUGAGCUGAUAUCAGU	8.63285	8.51107	9.47667	8.86383	8.92842	9.26875	9.25725	8.554	8.9921	8.94277
27533	hsa-miR-320a/mmu-miR-320-3p/rno-miR-320-3p	Homo sapiens/Mus musculus/Rattus norvegicus microRNA	AAAAGCUGGGUUGAGAGGGCGA	8.52621	8.64891	9.08003	9.44014	9.21289	9.019	9.11817	8.59204	8.85641	8.94376
147926	hsa-miR-4329	Homo sapiens microRNA	CCUGAGACCCUAGUUCCAC	9.11811	8.83815	8.96119	9.01124	8.81477	8.73412	9.26627	8.80485	9.03814	8.95409
168670	hsa-miR-4694-5p	Homo sapiens microRNA	AGGUGUUAUCCUAUCCAUUUGC	9.28385	8.268	9.34952	9.21966	8.59476	8.30385	9.39462	8.76058	9.42091	8.95508
169312	hsa-miR-548an	Homo sapiens microRNA	AAAAGGCAUUGUGGUUUUUG	9.40077	8.70824	8.97415	9.03038	8.95469	8.6584	8.93371	9.00751	8.98568	8.9615
169028	hsa-miR-4708-3p	Homo sapiens microRNA	AGCAAGGCGGCAUCUCUCUGAU	9.33758	9.64568	8.70855	8.72881	9.22715	8.97251	8.82946	8.61941	8.81457	8.98708
169303	hsa-miR-378g	Homo sapiens microRNA	ACUGGGCUUGGAGUCAGAAG	8.73652	8.4943	8.87275	9.11668	8.32847	8.66447	9.60449	9.50184	9.57294	8.98805
46264	hsa-miR-298	Homo sapiens microRNA	AGCAGAAGCAGGGAGGUUCUCCCA	8.9909	8.56288	9.2515	9.06722	9.18849	8.96262	9.09861	8.92213	8.95078	8.99946
169023	hsa-miR-4712-3p	Homo sapiens microRNA	AAUGAGAGACCUGUACUGUAU	9.1345	8.9414	9.13504	9.10277	9.09066	8.89258	9.15526	8.68846	8.8815	9.00246
169326	hsa-miR-451b	Homo sapiens microRNA	UAGCAAGAGAACCAUUACCAUU	9.06448	8.63617	8.99583	9.07055	8.9094	8.58293	9.39431	9.13584	9.25958	9.00545
46374	mmu-miR-466i-3p	Mus musculus microRNA	AUACACACACACAUACACACUA	8.77142	8.77257	9.13423	9.14518	9.29093	8.81014	9.22499	8.82501	9.09027	9.00719
42864	rno-miR-743b-3p	Rattus norvegicus microRNA	GAAAGACACCAUACUGAAUAGA	9.26307	8.61844	9.04324	9.12712	8.75296	8.60289	9.41122	9.10809	9.1646	9.01018
10306	hsa-miR-146b-5p/mmu-miR-146b-5p/rno-miR-146b-5p	Homo sapiens/Mus musculus/Rattus norvegicus microRNA	UGAGAACUGAAUUCCAUAGGCU	8.8572	8.43979	9.20978	8.93206	9.44345	9.18794	9.1779	8.8718	8.98347	9.01149
168668	hsa-miR-4732-3p	Homo sapiens microRNA	GCCCUGACCUGUCCUGUUCUG	9.22161	9.10301	8.82677	8.84299	9.93772	8.54338	8.89175	8.91243	8.92389	9.02262
168696	hsa-miR-4739	Homo sapiens microRNA	AAGGGAGGAGGAGCGGAGGGGCCCU	9.1198	9.08807	8.95183	9.03971	9.1369	8.93871	9.13259	8.7898	9.00865	9.0229
145798	hsa-miR-142-5p/mmu-miR-142-5p/rno-miR-142-5p	Homo sapiens/Mus musculus/Rattus norvegicus microRNA	CAUAAAGUAGAAAGCACUACU	9.34679	9.30511	8.45083	8.83843	9.3928	8.89275	9.30395	8.96788	8.72927	9.02531
46324	hsa-miR-320b	Homo sapiens microRNA	AAAAGCUGGGUUGAGAGGGCAA	8.50823	8.74395	9.17176	9.57263	9.41202	9.08095	9.29898	8.62121	8.83927	9.02767
10955	hsa-miR-148a-3p/mmu-miR-148a-3p	Homo sapiens/Mus musculus microRNA	UCAGUGCACUACAGAACUUUGU	9.1438	8.96343	9.07664	8.68015	8.75264	9.14098	9.37464	9.04222	9.16541	9.03777
147806	hsa-miR-3149	Homo sapiens microRNA	UUUGUAUGGAUAUGUGUGUGUAU	9.06361	8.85997	9.11311	9.08516	9.27782	8.97745	9.05212	8.98146	9.02681	9.04861
148280	rno-miR-466b-2-3p	Rattus norvegicus microRNA	AUAUACAUACACACAUACACA	8.93599	8.72939	9.18133	9.2381	9.2005	8.85567	9.27332	8.97556	9.07435	9.05158
168849	hsa-miR-4635	Homo sapiens microRNA	UCUUGAAGUCAGAACCCGCAA	9.34958	8.87774	9.12955	9.17828	9.38882	9.27089	9.07925	8.63833	8.57429	9.05408
148348	rno-miR-3573-3p	Rattus norvegicus microRNA	UUCCUAACUCUGCCCCCUCCCAU	9.06877	9.34635	9.00089	8.96298	9.53287	8.95542	9.12452	8.67454	8.96448	9.07009
42752	mmu-miR-872-3p/rno-miR-872-3p	Mus musculus/Rattus norvegicus microRNA	UGAACUAUUGCAGUAGCCUCCU	9.14426	9.01347	9.17032	9.10571	9.395	8.9293	9.17793	8.78581	8.9215	9.07148
148652	hsa-miR-620	Homo sapiens microRNA	AUGGAGAUAGAUAUAGAAAU	8.99558	8.91145	9.37057	9.16731	9.18368	8.91707	9.23219	8.89143	9.00468	9.07488
16528	mmu-miR-706	Mus musculus microRNA	AGAGAAACCCUGUCUCAAAAAA	9.33974	9.35648	9.20657	9.35673	8.86688	9.00834	9.38036	8.59204	8.74982	9.09522
168676	hsa-miR-499b-5p	Homo sapiens microRNA	ACAGACUUGCUGUGAUGUUCA	9.07054	8.7644	9.31589	8.99254	8.48125	9.12607	9.60625	9.0259	9.51195	9.09942
146039	mmu-miR-669o-5p	Mus musculus microRNA	UAGUUGUGUGUGCAUGUUUAUGU	9.16123	8.92754	9.2026	9.12976	9.299	9.02504	9.16609	8.91242	9.09253	9.1018
27740	hsa-miR-574-5p/mmu-miR-574-5p	Homo sapiens/Mus musculus microRNA	UGAGUGUGUGUGUGUGAGUGUGU	9.25116	8.95411	9.15834	9.09736	9.31715	9.02318	9.22154	8.95189	9.05044	9.11391
148446	mmu-miR-346-3p	Mus musculus microRNA	AGGCAGGGGCUGGGCCUGCAGC	9.39686	9.261	8.8874	9.17512	9.14823	9.09887	9.23505	8.76436	9.14488	9.12353
168638	hsa-miR-4530	Homo sapiens microRNA	CCCAGCAGGACGGGAGCG	9.52279	9.29572	8.94189	9.08686	9.67892	9.05928	8.94508	8.78314	8.84702	9.12897
46801	hsa-miR-106a-5p	Homo sapiens microRNA	AAAAGUGCUUACAGUGCAGGUAG	9.32511	9.10712	9.01331	9.05555	8.96246	9.12729	9.27377	9.24596	9.05827	9.12987
147735	hsa-miR-4289	Homo sapiens microRNA	GCAUUGUGCAGGGCUAUCA	8.96475	8.91355	9.43584	9.03352	9.11902	9.276	9.43288	8.89822	9.17946	9.13925
146081	mmu-miR-1929-5p	Mus musculus microRNA	UUCUAGGACUUUAUAGAGCAGAG	9.14635	8.82864	9.36865	9.21679	9.34015	9.11484	9.15805	9.02143	9.09904	9.14377
42803	mmu-miR-466c-5p	Mus musculus microRNA	UGAUGUGUGUGUGCAUGUACAUAU	9.23423	8.93539	9.24177	9.13356	9.33399	9.0852	9.1824	9.03355	9.15831	9.14871
19591	hsa-miR-199b-5p	Homo sapiens microRNA	CCCAGUGUUUAGACUAUCUGUUC	9.39328	8.87397	9.24957	8.84827	9.11284	9.07818	9.58883	9.07385	9.14236	9.15124
168811	hsa-miR-1255b-2-3p	Homo sapiens microRNA	AACCACUUUCUUUGCUCAUCCA	9.652	8.73024	9.29648	9.19394	8.79527	8.60531	9.54284	9.33874	9.23923	9.1549
42730	hsa-miR-423-3p/mmu-miR-423-3p/rno-miR-423-3p	Homo sapiens/Mus musculus/Rattus norvegicus microRNA	AGCUCGGUCUGAGGCCCCUCAGU	9.04375	8.8417	9.28354	9.30237	9.3234	9.22935	9.31011	8.96451	9.12955	9.1587
169075	mmu-miR-92a-3p/rno-miR-92a-3p	Mus musculus/Rattus norvegicus microRNA	UAUUGCACUUGUCCCGGCCUG	9.03636	8.8473	9.38943	9.24622	9.39882	9.33446	9.19687	8.91447	9.1108	9.16386
168556	mmu-miR-3096b-5p	Mus musculus microRNA	GGCCAAGGAUGAGAACUCUAA	9.17421	9.2991	9.38314	9.25916	9.57051	9.14865	8.93938	8.93593	8.81833	9.16982
11023	hsa-miR-222-3p/mmu-miR-222-3p/rno-miR-222-3p	Homo sapiens/Mus musculus/Rattus norvegicus microRNA	AGCUACAUCUGGCUACUGGGU	9.11898	9.60804	8.92716	9.08627	9.36522	9.30822	9.3584	8.36441	9.40669	9.17149
169340	mmu-miR-3096a-3p/mmu-miR-3096b-3p	Mus musculus microRNA	UGGGUUAAAGGAUUUACCUGAGGCCA	9.15388	9.37437	9.33465	9.24511	9.65239	9.31198	8.9182	8.87868	8.7103	9.17551
148470	mmu-miR-1264-3p	Mus musculus microRNA	CAAAUCUUAUUUGAGCACCUGU	9.26685	9.25735	9.33895	9.33992	9.1656	9.18494	9.29872	8.9311	9.14531	9.2143
169228	hsa-miR-4698	Homo sapiens microRNA	UCAAAAUGUAGAGGAAGACCCCA	9.17936	9.07343	9.38748	9.25256	9.34038	9.08219	9.45525	8.97111	9.28327	9.225
42591	hsa-miR-634	Homo sapiens microRNA	AACCAGCACCCCAACUUUGGAC	9.4074	8.95301	9.19356	9.09414	9.0224	9.02395	9.36075	9.55565	9.46048	9.23015
147203	hsa-miR-302a-3p/mmu-miR-302a-3p	Homo sapiens/Mus musculus microRNA	UAAGUGCUUCCAUGUUUUGGUGA	9.87684	9.12426	9.39847	9.07187	9.38531	9.16389	9.21432	9.05488	8.93262	9.24694
148409	mmu-miR-669k-5p	Mus musculus microRNA	UGUGCAUGUGUGUAUAGUUGUGUGC	9.47063	8.9848	9.26143	9.25904	9.42925	9.14578	9.29214	9.233	9.15493	9.24789
17280	hsa-miR-15b-5p/mmu-miR-15b-5p/rno-miR-15b-5p	Homo sapiens/Mus musculus/Rattus norvegicus microRNA	UAGCAGCACAUCAUGGUUUACA	9.57768	9.13151	9.29829	8.77843	9.40426	9.18691	9.47498	9.15381	9.23816	9.24934
168771	mmu-miR-5624-3p	Mus musculus microRNA	UUAAGGCAGAGUUUACAAUAGG	9.08957	8.82236	9.64998	9.34136	9.4553	9.02348	9.42239	9.20345	9.27453	9.2536
169336	hsa-miR-17-5p/mmu-miR-17-5p/rno-miR-17-5p	Homo sapiens/Mus musculus/Rattus norvegicus microRNA	CAAAGUGCUUACAGUGCAGGUAG	9.41853	9.33635	9.31813	9.13656	9.2921	9.27266	9.49984	8.99138	9.11126	9.26409
169411	hsa-miR-205-3p	Homo sapiens microRNA	GAUUUCAGUGGAGUGAAGUUC	9.40106	8.88337	9.20681	9.26931	9.48406	9.62793	9.3492	8.99054	9.1722	9.26494
148379	hsa-miR-3654	Homo sapiens microRNA	GACUGGACAAGCUGAGGAA	9.53872	9.08249	9.62703	9.22853	9.19219	9.02756	9.36129	9.08735	9.3473	9.27694
169082	hsa-miR-1275	Homo sapiens microRNA	GUGGGGGAGAGGCUGUC	9.45164	9.4873	9.05539	9.14499	9.33099	9.21459	9.44992	9.00994	9.41665	9.2846
148044	rno-miR-450a-3p	Rattus norvegicus microRNA	UAUUGGGAACAUUUUGCAUAA	9.46367	9.07228	9.33901	9.27846	9.44528	9.2264	9.30865	9.183	9.24973	9.28517
147776	hsa-miR-4317	Homo sapiens microRNA	ACAUUGCCAGGGAGUUU	9.11551	8.87089	9.44545	9.31027	9.08937	9.33605	9.72119	9.35863	9.45243	9.29998
168709	hsa-miR-4429	Homo sapiens microRNA	AAAAGCUGGGCUGAGAGGCG	9.15199	9.13493	9.34221	9.60207	9.43957	9.35102	9.38867	9.03409	9.29651	9.30456
148238	mmu-miR-3096a-5p	Mus musculus microRNA	UGGCCAAGGAUGAGAACU	9.35079	9.47024	9.2878	9.39793	9.77856	9.30953	9.10129	9.14833	9.04616	9.32118
4700	hsa-miR-140-5p/mmu-miR-140-5p/rno-miR-140-5p	Homo sapiens/Mus musculus/Rattus norvegicus microRNA	CAGUGGUUUUACCCUAUGGUAG	9.45909	8.91123	9.73294	9.23699	9.30625	9.55463	9.45545	9.06128	9.22649	9.32715
42502	hsa-miR-204-3p/mmu-miR-204-3p/rno-miR-204-3p	Homo sapiens/Mus musculus/Rattus norvegicus microRNA	GCUGGGAAGGCAAAGGGACGU	9.51231	9.4226	9.32773	9.28662	9.21451	9.16342	9.55925	9.03447	9.44689	9.32976
169282	hsa-miR-4290	Homo sapiens microRNA	UGCCCUCCUUUCUUCCCUC	9.57956	9.29545	9.07436	9.27452	10.2457	8.97255	9.13445	9.15719	9.25842	9.33246
14301	hsa-miR-361-5p/mmu-miR-361-5p/rno-miR-361-5p	Homo sapiens/Mus musculus/Rattus norvegicus microRNA	UUAUCAGAAUCUCCAGGGGUAC	9.2845	9.14321	9.51981	9.4335	9.60714	9.39549	9.59517	9.00134	9.29003	9.36335
29802	hsa-miR-144-3p/mmu-miR-144-3p/rno-miR-144-3p	Homo sapiens/Mus musculus/Rattus norvegicus microRNA	UACAGUAUAGAUGAUGUACU	10.4578	8.11205	9.47716	8.51963	9.5502	9.87505	9.37996	9.75923	9.20445	9.37061
27544	hsa-miR-363-5p/rno-miR-363-5p	Homo sapiens/Rattus norvegicus microRNA	CGGGUGGAUCACGAUGCAAUUU	9.70025	9.15091	9.88456	9.45339	8.95915	9.1854	9.73268	9.0649	9.22812	9.37326
148034	mmu-miR-669f-5p	Mus musculus microRNA	AGUUGUGUGUGCAUGUGCAUGUGU	9.37473	9.21364	9.57658	9.44376	9.71525	9.3139	9.47129	9.12563	9.2605	9.38836
17377	hsa-miR-600	Homo sapiens microRNA	ACUUACAGACAAGAGCCUUGCUC	9.30668	8.8781	9.52479	9.45099	9.02745	9.07884	9.72826	9.67272	9.83249	9.38892
147530	hsa-miR-378b	Homo sapiens microRNA	ACUGGACUUGGAGGCAGAA	8.99533	8.99424	9.50638	9.46773	8.97801	9.1347	9.9897	9.53297	9.92428	9.39148
147994	mmu-miR-669d-5p	Mus musculus microRNA	ACUUGUGUGUGCAUGUAUAUGU	9.3517	9.14897	9.43751	9.48637	9.71474	9.40098	9.36689	9.34706	9.38991	9.4049
146111	hsa-miR-767-5p/mmu-miR-767	Homo sapiens/Mus musculus microRNA	UGCACCAUGGUUGUCUGAGCAUG	9.9376	9.35871	9.68648	9.51743	9.13032	9.17542	9.59244	9.30416	9.06462	9.41858
11022	hsa-miR-221-3p/mmu-miR-221-3p/rno-miR-221-3p	Homo sapiens/Mus musculus/Rattus norvegicus microRNA	AGCUACAUUGUCUGCUGGGUUUC	9.38988	9.71318	9.17886	9.32434	9.32894	9.53154	9.72588	8.93502	9.70717	9.42609
148690	mmu-miR-466d-5p	Mus musculus microRNA	UGUGUGUGCGUACAUGUACAUG	9.46025	9.25437	9.56651	9.47379	9.73279	9.31547	9.57422	9.1118	9.34791	9.42635
168995	hsa-miR-4791	Homo sapiens microRNA	UGGAUAUGAUGACUGAAA	9.6976	9.72122	9.65854	9.49201	9.40782	9.4109	9.70124	9.10805	9.28631	9.49819
27565	hsa-miR-423-5p/mmu-miR-423-5p/rno-miR-423-5p	Homo sapiens/Mus musculus/Rattus norvegicus microRNA	UGAGGGGCAGAGAGCGAGACUUU	9.45145	9.37828	9.69107	9.62089	9.73882	9.49982	9.68845	9.0966	9.39491	9.5067
168768	hsa-miR-4423-5p	Homo sapiens microRNA	AGUUGCCUUUUUGUUCCCAUGC	9.87134	9.15546	9.71361	9.60796	9.35719	9.16442	9.56282	9.62382	9.61747	9.51934
42706	mmu-miR-325-3p/rno-miR-325-3p	Mus musculus/Rattus norvegicus microRNA	UUUAUUGAGCACCUCCUAUCAA	9.78871	9.05694	9.80238	9.56973	9.51999	9.17901	9.6701	9.68055	9.43374	9.52235
169185	hsa-miR-5187-3p	Homo sapiens microRNA	ACUGAAUCCUCUUUUCCUCAG	9.38237	9.09715	9.88643	9.29793	9.50076	9.14933	9.77576	9.98743	9.69533	9.53028
148426	mmu-miR-466a-3p/mmu-miR-466b-3p/mmu-miR-466c-3p/mmu-miR-466e-3p/mmu-miR-466p-3p	Mus musculus microRNA	UAUACAUACACGCACACAUAAGA	9.54133	9.18826	9.57062	9.57862	9.57028	9.22373	9.86766	9.63848	9.68444	9.54038
11260	hsa-miR-151a-5p/mmu-miR-151-5p/rno-miR-151-5p	Homo sapiens/Mus musculus/Rattus norvegicus microRNA	UCGAGGAGCUCACAGUCUAGU	9.30778	9.17204	9.80204	9.65179	9.53201	9.71114	9.76431	9.34227	9.61528	9.54429
148490	mmu-miR-1224-3p	Mus musculus microRNA	CCCCACCUCUUCUCUCCUCAG	9.66164	9.60724	9.23327	9.40338	11.3112	9.326	9.28706	9.17735	9.15594	9.57368
42865	hsa-miR-181a-5p/mmu-miR-181a-5p/rno-miR-181a-5p	Homo sapiens/Mus musculus/Rattus norvegicus microRNA	AACAUUCAACGCUGUCGGUGAGU	9.55	9.05865	9.63143	9.58066	9.67283	9.86944	9.85777	9.47729	9.52479	9.58032
10923	hsa-miR-107/mmu-miR-107-3p/rno-miR-107-3p	Homo sapiens/Mus musculus/Rattus norvegicus microRNA	AGCAGCAUUGUACAGGGCUAUCA	9.55742	9.3734	9.69439	9.49541	9.57177	9.72632	9.70629	9.53231	9.6063	9.58485
148086	hsa-miR-548aa/hsa-miR-548t-3p	Homo sapiens microRNA	AAAAACCACAAUUACUUUUGCACCA	9.5303	8.71922	10.1854	9.72344	9.4323	8.40141	10.1106	10.2259	9.99905	9.59196
169170	hsa-miR-4472	Homo sapiens microRNA	GGUGGGGGGUGUUGUUUU	9.76022	10.7613	9.10835	9.04675	10.1341	9.42541	9.40654	9.3572	9.34616	9.59401
169143	hsa-miR-4459	Homo sapiens microRNA	CCAGGAGGCGGAGGAGGUGGAG	9.65427	9.85103	9.55376	9.57409	9.63178	9.43633	9.61593	9.42403	9.64762	9.59876
18739	hsa-miR-186-5p/mmu-miR-186-5p/rno-miR-186-5p	Homo sapiens/Mus musculus/Rattus norvegicus microRNA	CAAAGAAUUCUCCUUUUGGGCU	9.41798	9.26467	9.86986	9.58523	9.79022	9.84195	9.6994	9.57179	9.61461	9.62841
42551	hsa-miR-122-3p/mmu-miR-122-3p	Homo sapiens/Ovis aries microRNA	AACGCCAUUAUCACACUAAAUA	10.0502	9.08355	9.59189	9.60432	9.06748	8.87389	10.0016	10.2878	10.1514	9.63468
146054	mmu-miR-1952	Mus musculus microRNA	UCUCCACCCUCCUUCUG	10.0868	10.4877	9.10184	9.18467	10.2839	9.37111	9.32492	9.43688	9.50783	9.64285
46921	hsa-miR-1290	Homo sapiens microRNA	UGGAUUUUUGGAUCAGGGA	10.2258	10.1152	8.72179	8.93	12.2288	9.03063	9.05835	9.22284	9.2924	9.64732
168787	mmu-miR-5114	Mus musculus microRNA	ACUGGAGACGGAAGCUGCAAGA	9.64409	9.41978	9.80465	9.77268	9.88822	9.59595	9.72126	9.37272	9.62146	9.64898
169153	mmu-miR-5116	Mus musculus microRNA	UUUGAUAGGAACCCCGCCUGA	9.91983	10.1523	9.14132	9.1854	10.6905	9.38975	9.37702	9.53897	9.48581	9.65343
148100	mmu-miR-1947-3p	Mus musculus microRNA	GCACUGAGCUAGCUCUCCCUCC	9.81019	9.78112	9.45123	9.52791	10.3787	9.46806	9.57881	9.40145	9.53398	9.65905
17896	mmu-miR-21a-3p/rno-miR-21-3p	Mus musculus/Rattus norvegicus microRNA	CAACAGCAGUCGAUGGGCUGUC	9.93784	10.2129	9.26909	9.57103	9.58089	9.69096	9.59629	9.42315	9.65431	9.65961
42605	mmu-miR-503-3p	Mus musculus microRNA	GAGUAUUGUUUCCACUGCCUGG	10.1541	9.40296	9.63897	9.59138	9.56237	9.3513	9.67412	10.2304	9.74455	9.70558
11273	rno-miR-352	Rattus norvegicus microRNA	AGAGUAGUAGGUUGCAUAGUA	9.46206	9.41697	9.84614	9.72976	9.62118	9.88537	9.91013	9.5864	9.89277	9.70564
11014	hsa-miR-214-3p/mmu-miR-214-3p/rno-miR-214-3p	Homo sapiens/Mus musculus/Rattus norvegicus microRNA	ACAGCAGGCACAGACAGGCAGU	10.1974	9.1841	9.6767	9.80623	9.80385	9.67656	10.0943	9.366	9.55044	9.70618
32884	hsa-miR-342-3p/mmu-miR-342-3p/rno-miR-342-3p	Homo sapiens/Mus musculus/Rattus norvegicus microRNA	UCUCACACAGAAAUCGCACCCGU	9.56806	9.26228	10.0091	9.7414	10.1267	9.7383	9.89068	9.33538	9.77221	9.71602
14294	rno-miR-1-3p	Rattus norvegicus microRNA	UGGAAUGUAAAGAAGUGUGUAU	9.79907	9.63614	9.49691	9.47857	8.90877	9.46093	10.3344	10.137	10.4222	9.74155
19599	mmu-miR-106a-5p	Mus musculus microRNA	CAAAGUGCUAACAGUGCAGGUAG	9.69061	9.5583	9.84167	9.6791	9.85586	10.0045	9.90151	9.56305	9.67967	9.7527
169034	hsa-miR-642b-5p	Homo sapiens microRNA	GGUUCCCUCUCCAAAUGUGUCU	9.80522	9.65735	9.61617	9.70713	10.5201	9.46129	9.66323	9.73563	9.6596	9.75841
168688	mmu-miR-1843b-3p	Mus musculus microRNA	CCGAUCGUUCCCCUCCAUAC	9.91386	10.2888	9.53199	9.7193	10.2208	9.66882	9.72594	9.44817	9.55392	9.78573
42963	rno-miR-742-3p	Rattus norvegicus microRNA	GAAAGCCACCAUGUUGGGUAAA	9.92668	9.40382	9.96189	9.87697	9.77014	9.53635	9.96357	9.89383	9.76767	9.78899
13148	hsa-miR-195-5p/mmu-miR-195a-5p/rno-miR-195-5p	Homo sapiens/Mus musculus/Rattus norvegicus microRNA	UAGCAGCACAGAAAUAUUGGC	9.82361	9.67083	9.56553	9.59161	10.1554	9.52145	10.1147	9.60041	10.062	9.78951
11245	mmu-miR-433-5p/rno-miR-433-5p	Mus musculus/Rattus norvegicus microRNA	UACGGUGAGCCUGUCAUUAUUC	10.0156	9.76038	9.83812	9.91104	9.44007	9.5488	10.2053	9.49357	9.89718	9.79
168749	hsa-miR-138-1-3p	Homo sapiens microRNA	GCUACUUCACAACACCAGGGCC	10.099	9.0916	10.3574	9.67738	9.27877	8.80157	10.2307	10.4389	10.1691	9.79383
168672	hsa-miR-1587	Homo sapiens microRNA	UUGGGCUGGGCUGGGUUGGG	10.0982	9.97462	9.53117	9.92825	9.83044	9.87114	9.87309	9.39783	9.64151	9.79402
148682	hsa-miR-483-3p	Homo sapiens microRNA	UCACUCCUCUCCUCCCGUCUU	9.86834	9.75668	9.33572	9.69508	11.4329	9.58789	9.62074	9.36687	9.54363	9.80087
146050	mmu-miR-669n	Mus musculus microRNA	AUUUGUGUGUGGAUGUGUGU	9.98105	9.55009	9.92308	9.77998	10.0606	9.73538	9.86789	9.61744	9.71157	9.80301
42687	mmu-miR-883b-5p	Mus musculus microRNA	UACUGAGAAUGGGUAGCAGUCA	10.1577	9.69345	9.57575	9.89458	9.33836	9.48566	9.99613	9.78975	10.319	9.8056
148340	rno-miR-181a-2-3p	Rattus norvegicus microRNA	ACCACCAACCGUUGACUGU	9.88312	9.19253	10.1139	9.88866	9.65947	9.27988	10.1108	10.2381	9.96121	9.81419
10138	hsa-miR-130a-3p/mmu-miR-130a-3p/rno-miR-130a-3p	Homo sapiens/Mus musculus/Rattus norvegicus microRNA	CAGUGCAAUGUUAAAAGGGCAU	9.71382	9.10677	9.93259	9.75806	10.6208	10.1076	9.93013	9.55859	9.61917	9.81639
146201	mmu-miR-1839-3p/rno-miR-1839-3p	Mus musculus/Rattus norvegicus microRNA	AGACCUACUUAUCUACCAACAGC	9.95725	9.2529	10.0713	9.9903	9.20708	8.79105	10.5385	10.406	10.2371	9.82795
46288	mmu-miR-1196-5p	Mus musculus microRNA	AAAUCUACCUGCCUCUGCCU	10.0112	9.62036	9.90298	9.87615	9.97416	9.61312	9.85401	9.95673	9.85579	9.85161
148376	mmu-miR-1a-2-5p	Mus musculus microRNA	ACAUACUUCUUUAUGUACCCAUA	9.60095	9.25669	10.3574	9.63872	9.95435	9.79485	10.5091	9.64596	9.98032	9.85982
146021	mmu-miR-1935	Mus musculus microRNA	AGGCAGAGGCUGGCGGAUCUCU	10.115	10.2307	9.65834	9.87572	10.0491	9.80191	9.85982	9.56041	9.62349	9.86383
46976	mmu-miR-467g	Mus musculus microRNA	UAUACAUACACACACAUAUAU	9.81327	9.41961	9.95466	10.0023	10.0697	9.70599	10.2959	9.8	9.73436	9.86621
28966	hsa-miR-574-3p/mmu-miR-574-3p	Homo sapiens/Mus musculus microRNA	CACGCUCAUGCACACACCCACA	9.98351	9.38412	9.7642	10.0055	9.84858	9.43268	10.1389	10.2657	10.1455	9.88541
145845	hsa-miR-20a-5p/mmu-miR-20a-5p/rno-miR-20a-5p	Homo sapiens/Mus musculus/Rattus norvegicus microRNA	UAAAGUGCUUAUAGUGCAGGUAG	9.85628	9.904	10.0397	9.78629	10.0265	10.0121	10.0558	9.65875	9.66009	9.88883
168805	hsa-miR-4478	Homo sapiens microRNA	GAGGCUGAGCUGAGGAG	9.96817	9.76032	9.96961	9.92984	10.1012	9.80297	9.87214	9.8714	9.80901	9.89829
148465	hsa-miR-3611	Homo sapiens microRNA	UUGUGAAGAAAGAAAUUCUUA	10.1177	9.65191	9.8652	9.84286	9.88353	9.77133	10.0212	9.85383	10.0811	9.89875
10919	hsa-miR-103a-3p/mmu-miR-103-3p/rno-miR-103-3p	Homo sapiens/Mus musculus/Rattus norvegicus microRNA	AGCAGCAUUGUACAGGGCUAUGA	9.89671	9.79737	9.9213	9.78648	10.0291	10.0627	10.0437	9.70105	9.90035	9.9043
148109	mmu-miR-669a-3p/mmu-miR-669o-3p	Mus musculus microRNA	ACAUAACAUACACACACACGUAU	9.88786	9.59314	9.955	9.96267	10.0547	9.66285	10.0578	9.96268	10.051	9.90974
42532	hsa-miR-22-5p/mmu-miR-22-5p/rno-miR-22-5p	Homo sapiens/Mus musculus/Rattus norvegicus microRNA	AGUUCUUCAGUGGCAAGCUUUA	9.58916	9.45448	10.3096	10.0469	10.137	10.0465	10.2787	9.49847	9.85211	9.91255
46944	hsa-miR-1297	Homo sapiens microRNA	UUCAAGUAAUUCAGGUG	9.97369	9.67422	9.99176	9.77551	9.58637	9.78167	10.2447	10.0324	10.3429	9.93369
42887	hsa-miR-331-3p/mmu-miR-331-3p/rno-miR-331-3p	Homo sapiens/Mus musculus/Rattus norvegicus microRNA	GCCCCUGGGCCUAUCCUAGAA	9.78801	9.50861	10.2002	10.0903	10.0153	10.2061	9.99941	9.80006	9.94522	9.95036
10997	hsa-miR-19a-3p/mmu-miR-19a-3p/rno-miR-19a-3p	Homo sapiens/Mus musculus/Rattus norvegicus microRNA	UGUGCAAAUCUAUGCAAAACUGA	10.0605	9.91415	10.1292	9.76411	9.87602	9.95756	10.1842	9.82028	9.97032	9.96403
42630	hsa-miR-140-3p/mmu-miR-140-3p/rno-miR-140-3p	Homo sapiens/Mus musculus/Rattus norvegicus microRNA	UACCACAGGGUAGAACCACGG	9.89751	9.58453	10.1543	10.0804	10.2031	10.2589	10.1307	9.52909	9.85918	9.96641
29575	hsa-miR-32-3p/mmu-miR-32-3p/rno-miR-32-3p	Homo sapiens/Mus musculus/Rattus norvegicus microRNA	CAAUUUAGUGUGUGUGAUAUUU	9.95908	9.75348	10.0152	9.97909	10.342	9.93484	10.0341	9.73592	9.95979	9.96817
11205	mmu-miR-199b-5p	Mus musculus microRNA	CCCAGUGUUUAGACUACCUGUUC	10.4402	9.84888	9.89801	9.92515	9.91699	9.86591	10.4759	9.64711	9.70368	9.9691
147614	hsa-miR-4299	Homo sapiens microRNA	GCUGGUGACAUGAGAGGC	10.4486	10.008	9.93971	10.0516	9.721	9.74749	10.2777	9.58578	9.95942	9.97104
147588	hsa-miR-4288	Homo sapiens microRNA	UUGUCUGCUGAGUUUCC	9.8649	10.3943	9.70169	9.85212	9.97523	10.1282	10.2367	9.48272	10.2014	9.98192
19582	hsa-miR-106b-5p/mmu-miR-106b-5p/rno-miR-106b-5p	Homo sapiens/Mus musculus/Rattus norvegicus microRNA	UAAAGUGCUGACAGUGCAGAU	9.96148	9.78824	10.1086	9.88155	10.1633	10.2228	10.1521	9.77842	9.86364	9.99113
169183	hsa-miR-4644	Homo sapiens microRNA	UGGAGAGAGAAAAGAGACAGAAG	10.1352	9.90878	10.1558	10.09	10.2182	9.91697	9.95146	9.75716	9.89885	10.0036
148594	rno-miR-466d	Rattus norvegicus microRNA	AUGUGUGUGUAUGUUCUUUUGU	10.1434	9.83828	10.0478	10.0241	10.284	9.87492	10.0289	9.93437	9.97666	10.0169
148636	mmu-miR-466f	Mus musculus microRNA	ACGUGUGUGUGCAUGUGCAUGU	10.1636	9.85934	10.2069	10.0206	10.4284	10.0007	10.1746	9.74407	9.9782	10.064
168680	hsa-miR-378f	Homo sapiens microRNA	ACUGGACUUGGAGCCAGAAG	9.76964	9.57612	10.1474	10.2675	9.92264	9.9061	10.5046	10.2368	10.5404	10.0968
169305	hsa-miR-4455	Homo sapiens microRNA	AGGGUGUGUGUGUUUUU	10.2622	9.9652	10.0425	10.1617	10.4746	10.0672	10.1806	9.82477	9.995	10.1082
42902	hsa-miR-185-5p/mmu-miR-185-5p/rno-miR-185-5p	Homo sapiens/Mus musculus/Rattus norvegicus microRNA	UGGAGAGAAAGGCAGUUCCUGA	10.0006	9.79732	10.3248	10.3272	10.3239	10.2303	10.3028	9.72133	10.1496	10.1309
10985	hsa-miR-191-5p/mmu-miR-191-5p/rno-miR-191a-5p	Homo sapiens/Mus musculus/Rattus norvegicus microRNA	CAACGGAAUCCCAAAAGCAGCUG	9.91985	9.72679	10.3467	10.2978	10.4355	10.3655	10.2813	9.76542	10.1016	10.1378
11078	hsa-miR-365a-3p/hsa-miR-365b-3p/mmu-miR-365-3p/rno-miR-365-3p	Homo sapiens/Mus musculus/Rattus norvegicus microRNA	UAAUGCCCCUAAAAAUCCUUAU	9.87763	9.96259	10.0718	10.3985	10.4737	10.2284	10.3508	9.64984	10.2283	10.138
168797	mmu-miR-3968	Mus musculus microRNA	CGAAUCCCACUCCAGACACCA	10.4711	10.4394	10.1201	10.0394	9.81053	9.88256	10.517	9.85839	10.1656	10.1449
148430	hsa-miR-374c-5p	Homo sapiens microRNA	AUAAUACAACCUGCUAAGUGCU	10.0965	9.96825	10.3347	10.1268	9.93829	10.2809	10.5992	9.93087	10.3198	10.1772
42929	hsa-miR-25-5p/mmu-miR-25-5p	Homo sapiens/Mus musculus microRNA	AGGCGGAGACUUGGGCAAUUG	10.4918	10.1843	10.1533	10.146	10.2014	10.0208	10.3021	10.038	10.2486	10.1985
168639	hsa-miR-4533	Homo sapiens microRNA	UGGAAGGAGGUUGCCGGACGCU	10.1937	10.0196	10.3011	10.2926	10.4047	10.1099	10.2548	10.0787	10.2075	10.207
145943	hsa-miR-100-5p/mmu-miR-100-5p/rno-miR-100-5p	Homo sapiens/Mus musculus/Rattus norvegicus microRNA	AACCCGUAGAUCCGAACUUGUG	9.90383	9.73024	10.4165	10.2801	10.2604	10.3002	10.7318	9.95258	10.2967	10.208
169079	hsa-miR-4667-5p	Homo sapiens microRNA	ACUGGGGAGCAGAAGGAGAACC	10.4396	10.0313	10.4518	10.1712	10.3085	10.0004	10.1816	10.2501	10.271	10.234
169319	hsa-miR-3136-3p	Homo sapiens microRNA	UGGCCCAACCUAUUCAGUUAGU	10.39	9.72562	10.3742	10.3846	10.2422	9.82532	10.509	10.4687	10.2549	10.2416
29562	hsa-miR-199a-5p/mmu-miR-199a-5p/rno-miR-199a-5p	Homo sapiens/Mus musculus/Rattus norvegicus microRNA	CCCAGUGUUCAGACUACCUGUUC	10.5011	10.1275	10.4495	10.2911	10.4622	10.1618	10.9106	9.64201	9.76238	10.2565
28944	mmu-miR-667-3p/rno-miR-667-3p	Mus musculus/Rattus norvegicus microRNA	UGACACCUGCCACCCAGCCCAAG	10.579	10.295	10.217	10.3938	10.1821	9.99727	10.4128	10.2319	10.2723	10.2868
17752	hsa-let-7f-5p/mmu-let-7f-5p/rno-let-7f-5p	Homo sapiens/Mus musculus/Rattus norvegicus microRNA	UGAGGUAGUAGAUUGUAUAGUU	10.2236	10.3022	10.2998	10.1242	9.92949	10.1058	10.8664	10.2523	10.6782	10.3091
148267	mmu-miR-3082-5p	Mus musculus microRNA	GACAGAGUGUGUGUGUCUGUGU	10.4196	10.1363	10.3879	10.3027	10.741	10.2437	10.4475	10.0269	10.2194	10.325
148468	mmu-miR-677-3p	Mus musculus microRNA	GAAGCCAGAUGCCGUUCCUGAGAAGG	10.4388	9.99079	10.3961	10.6416	10.1459	10.3555	10.5814	10.0936	10.3254	10.3299
17632	mmu-miR-691	Mus musculus microRNA	AUUCCUGAAGAGAGGCAGAAAA	10.4298	10.2523	10.4166	10.4212	10.5079	10.3131	10.2803	10.086	10.3155	10.3359
42878	mmu-miR-882	Mus musculus microRNA	AGGAGAGAGUUAGCGCAUUAGU	10.5781	10.3623	10.4029	10.479	10.4238	10.2321	10.4758	10.0402	10.1992	10.3548
169374	mmu-miR-184-5p	Mus musculus microRNA	CCUUAUCACUUUUCCAGCCAGC	10.6034	10.0066	10.4244	10.4131	10.2924	10.1598	10.4604	10.467	10.4244	10.3613
145846	hsa-let-7e-5p/mmu-let-7e-5p/rno-let-7e-5p	Homo sapiens/Mus musculus/Rattus norvegicus microRNA	UGAGGUAGGAGGUUGUAUAGUU	10.2624	10.0191	10.6104	10.3722	10.4202	10.5106	10.5562	10.2048	10.3471	10.367
148270	mmu-miR-669b-3p	Mus musculus microRNA	CAUAUACAUACACACAAACAUAU	10.2272	9.67498	10.7025	10.6852	10.4128	9.9796	11.2212	10.1548	10.3209	10.3755
148495	hsa-miR-3915	Homo sapiens microRNA	UUGAGGAAAAGAUGGUCUUAUU	10.5751	10.1774	10.4326	10.3546	10.5351	10.2132	10.5073	10.2907	10.4026	10.3876
146155	mmu-miR-2137	Mus musculus microRNA	GCCGGCGGGAGCCCCAGGGAG	10.674	10.4603	10.0675	10.3219	10.598	10.3335	10.309	10.3501	10.3906	10.3894
146221	mmu-miR-669c-5p	Mus musculus microRNA	AUAGUUGUGUGUGGAUGUGUGU	10.476	10.2303	10.4397	10.4552	10.7799	10.3237	10.3574	10.2491	10.3101	10.4024
10995	hsa-miR-199a-3p/hsa-miR-199b-3p/mmu-miR-199a-3p/mmu-miR-199b-3p/rno-miR-199a-3p	Homo sapiens/Mus musculus/Rattus norvegicus microRNA	ACAGUAGUCUGCACAUUGGUUA	10.8684	10.3113	10.4021	10.26	10.4448	10.3227	11.0122	9.97947	10.0561	10.4063
42585	mmu-miR-297a-3p/mmu-miR-297b-3p/mmu-miR-297c-3p	Mus musculus microRNA	UAUACAUACACACAUACCCAUA	10.5801	10.0455	10.4215	10.4002	10.0155	9.65872	10.8077	10.7094	11.0268	10.4073
168882	hsa-miR-664b-3p	Homo sapiens microRNA	UUCAUUUGCCUCCCAGCCUACA	10.519	10.6774	10.1316	10.2627	11.3806	10.2016	10.2604	10.1074	10.175	10.4129
42445	mmu-miR-693-5p	Mus musculus microRNA	CAGCCACAUCCGAAAGUUUUC	10.8395	9.8798	10.5562	10.3747	10.2124	9.85055	10.8088	10.657	10.6556	10.4261
148032	hsa-miR-3685	Homo sapiens microRNA	UUUCCUACCCUACCUGAAGACU	10.5515	10.2256	10.3857	10.4885	10.169	10.0172	10.7855	10.6517	10.6112	10.4318
148099	mmu-miR-344h-3p/rno-miR-344b-2-3p	Mus musculus/Rattus norvegicus microRNA	GGUAUAACCAAAGCCCGACUGU	10.6556	10.0123	10.3886	10.6019	10.22	10.0651	10.5838	10.7467	10.6795	10.4393
148417	rno-miR-1188-3p	Rattus norvegicus microRNA	CGAGGCUCCCCACCACA	10.5219	10.4927	10.5186	10.5465	10.4872	10.3495	10.6658	10.1734	10.2781	10.4482
148098	hsa-miR-374b-5p/mmu-miR-374b-5p/rno-miR-374-5p	Homo sapiens/Mus musculus/Rattus norvegicus microRNA	AUAUAAUACAACCUGCUAAGUG	10.3208	10.1638	10.5808	10.4232	10.2988	10.6469	10.7012	10.411	10.5532	10.4555
46807	mmu-miR-466f-3p	Mus musculus microRNA	CAUACACACACACAUACACAC	10.4596	10.0347	10.4616	10.6692	10.613	10.1697	10.7798	10.4998	10.4584	10.4606
145745	hsa-miR-335-3p/mmu-miR-335-3p	Homo sapiens/Mus musculus microRNA	UUUUUCAUUAUUGCUCCUGACC	10.7966	10.3033	10.453	10.42	10.5404	10.3426	10.4722	10.4944	10.3498	10.4636
148483	rno-miR-466b-1-3p	Rattus norvegicus microRNA	AUACAUACACACACACAUACAC	10.6065	10.1675	10.3836	10.521	10.6943	10.2338	10.5805	10.5342	10.4609	10.4647
11208	mmu-miR-207/rno-miR-207	Mus musculus/Rattus norvegicus microRNA	GCUUCUCCUGGCUCUCCUCCCUC	10.5749	10.5856	10.4821	10.5122	10.3362	10.2426	10.7429	10.2741	10.4352	10.4651
32946	hsa-miR-486-5p/mmu-miR-3107-5p/mmu-miR-486-5p	Homo sapiens/Mus musculus microRNA	UCCUGUACUGAGCUGCCCCGAG	10.2567	9.84025	10.4396	10.5749	10.69	10.5225	10.5642	10.4983	10.8274	10.4682
145844	hsa-miR-374a-5p	Homo sapiens microRNA	UUAUAAUACAACCUGAUAAGUG	10.4795	10.196	10.6444	10.3542	10.1961	10.6739	10.8105	10.4314	10.6265	10.4903
169060	mmu-miR-3961	Mus musculus microRNA	UGCCCUCAGCUCAGUUGGA	10.7279	10.4023	10.4197	10.5426	10.7558	10.2582	10.3993	10.5923	10.4517	10.5055
168893	hsa-miR-4505	Homo sapiens microRNA	AGGCUGGGCUGGGACGGA	10.8693	10.9019	10.246	10.5779	10.5439	10.4987	10.5319	10.1668	10.4319	10.5298
148646	mmu-miR-467a-3p	Mus musculus microRNA	CAUAUACAUACACACACCUACA	10.7115	10.0623	10.5877	10.5597	10.3634	10.0332	10.7799	10.9066	10.7804	10.5316
169189	hsa-miR-4795-5p	Homo sapiens microRNA	AGAAGUGGCUAAUAAUAUUGA	10.9267	10.2999	10.6094	10.554	10.4763	10.3984	10.5697	10.545	10.4481	10.5364
42888	mmu-miR-875-3p	Mus musculus microRNA	CCUGAAAAUACUGAGGCUAUG	10.8595	10.3305	10.6055	10.6768	10.6152	10.4062	10.6928	10.3924	10.3756	10.5505
168998	hsa-miR-4508	Homo sapiens microRNA	GCGGGGCUGGGCGCGCG	10.832	10.7634	10.2656	10.6352	10.6751	10.5141	10.5708	10.2958	10.4179	10.5522
168868	hsa-miR-5681b	Homo sapiens microRNA	AGGUAUUGCCACCCUUUCUAGU	10.5154	10.7131	10.3622	10.5417	11.0948	10.4858	10.5341	10.4686	10.4799	10.5773
147616	hsa-miR-4291	Homo sapiens microRNA	UUCAGCAGGAACAGCU	10.5183	10.5078	10.5203	10.6839	10.4305	10.7383	10.9257	10.3254	10.658	10.5898
169380	hsa-miR-3124-3p	Homo sapiens microRNA	ACUUUCCUCACUCCCGUGAAGU	10.7395	10.4381	10.3864	10.6175	11.3937	10.3209	10.4842	10.6179	10.4458	10.6049
148676	mmu-miR-1186b	Mus musculus microRNA	UGGGAUUAAAGGCAUGCACCAC	10.9578	10.8032	10.6909	10.7326	10.1581	10.3961	11.0459	10.2523	10.4279	10.6072
11182	hsa-miR-98-5p/mmu-miR-98-5p/rno-miR-98-5p	Homo sapiens/Mus musculus/Rattus norvegicus microRNA	UGAGGUAGUAAGUUGUAUUGUU	10.6491	10.6008	10.6465	10.4867	10.1932	10.405	11.1056	10.5279	10.8643	10.6088
146176	mmu-miR-1971	Mus musculus microRNA	GUAAAGGCUGGGCUGAGA	10.886	10.8078	10.3587	10.7041	10.6343	10.5979	10.6254	10.3345	10.571	10.6133
169169	hsa-miR-5684	Homo sapiens microRNA	AACUCUAGCCUGAGCAACAG	10.9115	11.0766	10.7281	10.8137	10.3559	10.4647	10.9206	10.11	10.409	10.6434
42965	hsa-miR-424-5p	Homo sapiens microRNA	CAGCAGCAAUUCAUGUUUUGAA	10.5398	10.8587	10.7596	10.3878	10.8118	10.6141	10.8937	10.4155	10.6047	10.6539
169320	hsa-miR-4468	Homo sapiens microRNA	AGAGCAGAAGGAUGAGAU	10.9073	10.3375	10.8757	10.6917	10.755	10.4892	10.6643	10.6081	10.5987	10.6586
46732	hsa-miR-1264	Homo sapiens microRNA	CAAGUCUUAUUUGAGCACCUGUU	10.8648	10.5991	10.8103	10.6301	10.5016	10.5266	10.9105	10.5311	10.5551	10.6588
148212	mmu-miR-3103-3p	Mus musculus microRNA	UAACCUCUGAUCCUUCCCACAG	10.6943	10.3345	10.8231	10.7579	10.6873	10.1784	10.9151	10.8564	10.7094	10.6618
148420	hsa-miR-3607-3p	Homo sapiens microRNA	ACUGUAAACGCUUUCUGAUG	10.4848	10.6999	10.8462	10.6397	10.7258	10.7613	10.8869	10.4078	10.7656	10.6909
46292	mmu-miR-5097	Mus musculus microRNA	GUUCAUGUCCCUGUUCAGGCGCCA	11.2955	11.1784	10.604	10.7099	10.4305	10.3287	10.888	10.2984	10.5089	10.6936
147767	hsa-miR-4279	Homo sapiens microRNA	CUCUCCUCCCGGCUUC	10.9515	10.9212	10.3014	10.6135	11.6806	10.5596	10.4668	10.48	10.4249	10.711
169204	hsa-miR-4709-3p	Homo sapiens microRNA	UUGAAGAGGAGGUGCUCUGUAGC	10.8058	10.6167	10.7597	10.728	11.0249	10.7361	10.6025	10.527	10.6114	10.7124
148094	mmu-miR-669c-3p	Mus musculus microRNA	UACACACACACACACAAGUAAA	10.8301	10.4476	10.7018	10.7062	10.8711	10.4121	10.8707	10.8217	10.7707	10.7147
46810	hsa-miR-1827	Homo sapiens microRNA	UGAGGCAGUAGAUUGAAU	10.8929	10.506	10.6163	10.721	10.8338	10.6648	10.6966	10.7534	10.7907	10.7195
148433	mmu-miR-466i-5p	Mus musculus microRNA	UGUGUGUGUGUGUGUGUGUG	10.7475	10.5296	10.7715	10.7376	11.0942	10.7049	10.7953	10.4073	10.695	10.7203
147198	hsa-miR-26a-5p/mmu-miR-26a-5p/rno-miR-26a-5p	Homo sapiens/Mus musculus/Rattus norvegicus microRNA	UUCAAGUAAUCCAGGAUAGGCU	10.622	10.2074	10.8473	10.7685	10.6164	10.9225	10.7118	10.8568	10.9369	10.721
169375	hsa-miR-660-3p	Homo sapiens microRNA	ACCUCCUGUGUGCAUGGAUUA	10.979	10.4821	10.7988	10.7904	10.9444	10.4982	10.7266	10.6609	10.6248	10.7228
10986	hsa-miR-193a-3p/mmu-miR-193a-3p/rno-miR-193-3p	Homo sapiens/Mus musculus/Rattus norvegicus microRNA	AACUGGCCUACAAAGUCCCAGU	10.7402	10.5	10.8484	10.7565	11.163	10.9071	10.8629	10.2807	10.4526	10.7235
145676	hsa-miR-30e-3p/mmu-miR-30e-3p/rno-miR-30e-3p	Homo sapiens/Mus musculus/Rattus norvegicus microRNA	CUUUCAGUCGGAUGUUUACAGC	10.3905	10.3339	11.1964	10.5048	10.8321	10.8558	10.9949	10.482	10.94	10.7256
148481	hsa-miR-3646	Homo sapiens microRNA	AAAAUGAAAUGAGCCCAGCCCA	10.9278	10.8134	10.6799	10.8276	10.6591	10.5459	10.7988	10.6984	10.718	10.741
17904	mmu-miR-185-3p	Mus musculus microRNA	AGGGGCUGGCUUUCCUCUGGU	10.8642	11.0458	10.4964	10.7637	10.7481	10.7537	10.7489	10.5403	10.7756	10.7485
9938	hsa-let-7i-5p/mmu-let-7i-5p/rno-let-7i-5p	Homo sapiens/Mus musculus/Rattus norvegicus microRNA	UGAGGUAGUAGUUUGUGCUGUU	10.6565	10.5312	10.9078	10.743	10.9831	10.9194	10.9646	10.4482	10.6653	10.7577
46380	hsa-miR-1255a	Homo sapiens microRNA	AGGAUGAGCAAAGAAAGUAGAUU	10.962	10.6336	10.8301	10.8045	11.0435	10.6419	10.8086	10.6487	10.8762	10.8055
145968	hsa-let-7d-5p/mmu-let-7d-5p/rno-let-7d-5p	Homo sapiens/Mus musculus/Rattus norvegicus microRNA	AGAGGUAGUAGGUUGCAUAGUU	10.7948	10.4531	11.0045	10.7579	10.7139	10.9908	11.0468	10.6702	11.0498	10.8313
168651	mmu-miR-466q	Mus musculus microRNA	GUGCACACACACACAUACGU	10.9607	10.4501	10.8102	10.84	10.8733	10.5665	11.1171	11.214	10.9358	10.8631
42581	hsa-miR-513a-5p	Homo sapiens microRNA	UUCACAGGGAGGUGUCAU	11.2082	10.8214	10.7937	10.8845	11.0667	10.6701	10.9106	10.7159	10.7458	10.8685
146165	hsa-miR-1973	Homo sapiens microRNA	ACCGUGCAAAGGUAGCAUA	11.2877	10.4995	10.7154	10.4232	10.4553	10.8095	11.1901	11.3759	11.1766	10.8815
169393	hsa-miR-4747-5p	Homo sapiens microRNA	AGGGAAGGAGGCUUGGUCUUAG	10.9706	11.0174	10.8106	10.871	11.0871	10.8041	10.7666	10.7637	10.8754	10.8852
169381	hsa-miR-4421	Homo sapiens microRNA	ACCUGUCUGUGGAAAGGAGCUA	10.9497	10.7061	11.0195	10.8915	11.1239	10.802	10.8847	10.8044	10.8471	10.8921
10998	hsa-miR-19b-3p/mmu-miR-19b-3p/rno-miR-19b-3p	Homo sapiens/Mus musculus/Rattus norvegicus microRNA	UGUGCAAAUCCAUGCAAAACUGA	10.9341	10.7983	11.0243	10.7126	10.8275	10.9533	11.0946	10.8534	10.9577	10.9062
169271	hsa-miR-4784	Homo sapiens microRNA	UGAGGAGAUGCUGGGACUGA	11.0479	10.7182	11.1669	10.985	11.1283	10.8079	10.9475	10.78	10.8531	10.9372
42826	mmu-miR-300-5p/rno-miR-300-5p	Mus musculus/Rattus norvegicus microRNA	UUGAAGAGAGGUUAUCCUUUGU	11.2073	10.7902	11.0132	10.8592	11.3207	10.8819	10.9548	10.7796	10.9542	10.9735
19596	hsa-miR-30d-5p/mmu-miR-30d-5p/rno-miR-30d-5p	Homo sapiens/Mus musculus/Rattus norvegicus microRNA	UGUAAACAUCCCCGACUGGAAG	10.6798	10.5973	11.1028	10.9882	11.0989	11.1953	11.0827	10.9708	11.1225	10.982
46485	mmu-miR-669f-3p	Mus musculus microRNA	CAUAUACAUACACACACACGUAU	10.8991	10.273	11.1726	11.3064	10.9409	10.6997	11.5386	11.2217	10.8269	10.9865
147506	hsa-miR-21-5p/mmu-miR-21a-5p/rno-miR-21-5p	Homo sapiens/Mus musculus/Rattus norvegicus microRNA	UAGCUUAUCAGACUGAUGUUGA	12.6349	12.3771	10.1998	10.3599	10.5594	10.542	11.6498	10.5192	10.1473	10.9988
148217	hsa-miR-23c	Homo sapiens microRNA	AUCACAUUGCCAGUGAUUACCC	10.59	10.4761	11.218	11.1753	11.15	11.2309	11.2971	10.7804	11.1444	11.0069
46390	mmu-miR-1192	Mus musculus microRNA	AAACAAACAAACAGACCAAAUU	11.2171	10.7673	10.9838	10.9986	10.8763	10.6482	11.1645	11.1556	11.2632	11.0083
168635	hsa-miR-378e	Homo sapiens microRNA	ACUGGACUUGGAGUCAGGA	10.6432	10.5553	11.123	11.1639	10.7122	10.9365	11.3957	11.1577	11.4716	11.0177
27720	hsa-miR-15a-5p/mmu-miR-15a-5p	Homo sapiens/Mus musculus/Rattus norvegicus microRNA	UAGCAGCACAUAAUGGUUUGUG	11.1236	10.7781	11.0716	10.7223	11.1286	11.1784	11.1817	10.9055	11.0761	11.0184
10928	hsa-miR-125a-5p/mmu-miR-125a-5p/rno-miR-125a-5p	Homo sapiens/Mus musculus/Rattus norvegicus microRNA	UCCCUGAGACCCUUUAACCUGUGA	10.7674	10.5084	11.5627	11.1561	11.2699	11.2849	11.3126	10.598	10.9185	11.0421
168763	hsa-miR-3676-5p	Homo sapiens microRNA	AGGAGAUCCUGGGUU	12.3857	10.2698	11.0346	11.3329	10.5402	11.3627	10.6236	11.3744	10.5432	11.0519
168980	hsa-miR-4324	Homo sapiens microRNA	CCCUGAGACCCUAACCUUAA	10.5962	10.5774	11.3009	11.2962	10.9473	11.1102	11.5477	10.9351	11.2513	11.0625
147820	hsa-miR-3133	Homo sapiens microRNA	UAAAGAACUCUUAAAACCCAAU	11.2122	10.4353	11.2237	11.0586	10.8804	10.529	11.3019	11.4786	11.4465	11.0629
147722	hsa-miR-4306	Homo sapiens microRNA	UGGAGAGAAAGGCAGUA	11.2712	10.964	11.0708	11.1114	11.2231	11.0674	11.032	10.8123	11.0519	11.0671
42708	hsa-miR-99a-5p/mmu-miR-99a-5p/rno-miR-99a-5p	Homo sapiens/Mus musculus/Rattus norvegicus microRNA	AACCCGUAGAUCCGAUCUUGUG	10.683	10.6441	11.3709	11.3214	11.1237	11.0263	11.5679	10.7515	11.1428	11.0702
145820	hsa-let-7c/mmu-let-7c-5p/rno-let-7c-5p	Homo sapiens/Mus musculus/Rattus norvegicus microRNA	UGAGGUAGUAGGUUGUAUGGUU	10.9436	10.8456	11.1047	11.135	10.9736	11.0254	11.5506	11.002	11.082	11.0736
17653	mmu-miR-133a-5p/rno-miR-133a-5p	Mus musculus/Rattus norvegicus microRNA	GCUGGUAAAAUGGAACCAAAU	10.8319	10.6033	11.4451	10.8846	11.1774	11.2009	11.5983	10.9851	11.3459	11.1192
168844	hsa-miR-4532	Homo sapiens microRNA	CCCCGGGGAGCCCGGCG	11.2897	11.4019	10.9598	10.9452	11.6644	10.9518	11.2329	10.8302	11.0623	11.1487
169395	hsa-miR-4484	Homo sapiens microRNA	AAAAGGCGGGAGAAGCCCCA	10.9017	10.8164	10.6889	11.3387	11.9636	11.6561	11.6521	10.7996	10.8297	11.183
168933	hsa-miR-5581-3p	Homo sapiens microRNA	UUCCAUGCCUCCUAGAAGUUCC	11.3182	11.3835	11.2369	11.4125	11.2063	11.0455	11.465	10.8796	11.0575	11.2228
146086	hsa-miR-30a-5p/mmu-miR-30a-5p/rno-miR-30a-5p	Homo sapiens/Mus musculus/Rattus norvegicus microRNA	UGUAAACAUCCUCGACUGGAAG	11.1652	10.8355	11.4836	11.1115	11.235	11.3142	11.4673	11.2753	11.4869	11.2638
169412	hsa-miR-1260a	Homo sapiens microRNA	AUCCCACCUCUGCCACCA	11.3481	11.5348	11.2765	11.4095	11.176	10.9849	11.4785	10.9726	11.2187	11.2666
168661	hsa-miR-4531	Homo sapiens microRNA	AUGGAGAAGGCUUCUGA	11.3445	11.1468	11.1135	11.2698	11.5155	11.323	11.3278	11.2859	11.3439	11.2967
168859	mmu-miR-3962	Mus musculus microRNA	AGGUAGUAGUUUGUACAUUU	11.1461	11.0169	11.5832	11.1256	11.4328	11.5188	11.6277	10.9582	11.374	11.3093
29872	hsa-miR-340-5p/mmu-miR-340-5p/rno-miR-340-5p	Homo sapiens/Mus musculus/Rattus norvegicus microRNA	UUAUAAAGCAAUGAGACUGAUU	11.6063	10.7631	11.2623	11.4482	11.1253	10.9542	11.6791	11.5777	11.3717	11.3098
148122	mmu-miR-669p-3p	Mus musculus microRNA	CAUAACAUACACACACACACGUAU	11.401	10.9392	11.2049	11.2712	11.3354	10.9828	11.5102	11.7055	11.4402	11.31
148234	hsa-miR-3667-5p	Homo sapiens microRNA	AAAGACCCAUUGAGGAGAAGGU	11.469	11.0617	11.4617	11.2809	11.4344	10.9759	11.3591	11.4064	11.3681	11.313
168640	hsa-miR-4475	Homo sapiens microRNA	CAAGGGACCAAGCAUUCAUUAU	11.6818	11.1785	11.3199	11.3727	11.3428	11.0292	11.3254	11.38	11.322	11.328
147755	hsa-miR-378c	Homo sapiens microRNA	ACUGGACUUGGAGUCAGAAGAGUGG	11.0383	10.791	11.3578	11.4878	11.2483	11.3201	11.4875	11.6748	11.6979	11.3448
169211	hsa-miR-5704	Homo sapiens microRNA	UUAGGCCAUCAUCCCAUUAUGC	11.5854	11.1461	11.2992	11.4217	11.4423	11.1173	11.3523	11.5803	11.4521	11.3774
169031	hsa-miR-4726-5p	Homo sapiens microRNA	AGGGCCAGAGGAGCCUGGAGUGG	11.4894	11.1952	11.4591	11.348	11.6594	11.394	11.3775	11.3108	11.3087	11.3936
10947	hsa-miR-142-3p/mmu-miR-142-3p/rno-miR-142-3p	Homo sapiens/Mus musculus/Rattus norvegicus microRNA	UGUAGUGUUUCCUACUUUAUGGA	11.8965	11.7904	10.8776	11.1793	11.6737	11.1551	11.8412	11.3199	11.0826	11.424
46483	hsa-miR-27a-3p/mmu-miR-27a-3p/rno-miR-27a-3p	Homo sapiens/Mus musculus/Rattus norvegicus microRNA	UUCACAGUGGCUAAGUUCCGC	11.7316	11.1851	11.6029	11.4167	11.2551	11.323	11.8519	11.3787	11.4783	11.4692
169130	hsa-miR-4764-3p	Homo sapiens microRNA	UUAACUCCUUUCACACCCAUGG	11.5879	11.0062	11.6666	11.5176	11.3059	10.8334	11.7157	11.9136	11.7332	11.4756
148527	mmu-miR-669a-3-3p	Mus musculus microRNA	ACAUAACAUACACACACAUGUAU	11.3688	10.6686	11.7568	11.7813	11.4985	11.228	12.0301	11.7925	11.46	11.5094
169102	hsa-miR-4639-3p	Homo sapiens microRNA	UCACUCUCACCUUGCUUUGC	11.6568	11.1402	11.5664	11.5525	11.6378	11.384	11.5619	11.6996	11.4342	11.5148
168769	hsa-miR-5002-5p	Homo sapiens microRNA	AAUUUGGUUUCUGAGGCACUUAGU	11.7156	11.2389	11.7858	11.5937	11.59	11.4358	11.7481	11.2779	11.4203	11.534
42739	hsa-miR-339-5p/mmu-miR-339-5p/rno-miR-339-5p	Homo sapiens/Mus musculus/Rattus norvegicus microRNA	UCCCUGUCCUCCAGGAGCUCACG	11.4044	11.0914	11.7961	11.7568	11.7183	11.7719	11.5296	11.4313	11.4095	11.5455
46639	mmu-miR-467f	Mus musculus microRNA	AUAUACACACACACACCUACA	11.8468	11.1493	11.5674	11.4741	11.3531	11.1059	11.8794	11.9173	11.7471	11.56
169232	hsa-miR-3156-3p	Homo sapiens microRNA	CUCCCACUUCCAGAUCUUUCU	11.8732	11.4448	11.6885	11.723	11.6133	11.1307	11.6127	11.8351	11.6366	11.6175
148285	hsa-miR-3941	Homo sapiens microRNA	UUACACACAACUGAGGAUCAUA	11.8455	11.3543	11.608	11.5543	11.5351	11.22	11.7957	11.9694	11.8264	11.6343
169070	hsa-miR-4695-3p	Homo sapiens microRNA	UGAUCUCACCGCUGCCUCCUUC	11.6437	11.8457	11.6366	11.7844	11.6377	11.463	11.8502	11.3344	11.5184	11.6349
42724	mmu-miR-34b-3p/rno-miR-34b-3p	Mus musculus/Rattus norvegicus microRNA	AAUCACUAACUCCACUGCCAUC	11.6757	11.2351	11.5092	11.6684	11.6174	11.2308	11.8216	12.0882	11.8849	11.6368
168740	mmu-miR-5113	Mus musculus microRNA	ACAGAGGAGGAGAGAGAUCCUGU	11.7954	11.6585	11.6224	11.6585	11.9098	11.6264	11.593	11.5541	11.6104	11.6698
42818	hsa-miR-597	Homo sapiens microRNA	UGUGUCACUCGAUGACCACUGU	11.7907	11.3728	11.4942	11.9315	11.3342	11.4973	12.1471	11.8775	11.8525	11.6997
11105	mmu-miR-378a-3p/mmu-miR-378b/mmu-miR-378c	Mus musculus microRNA	ACUGGACUUGGAGUCAGAAGG	11.3515	11.161	11.8703	11.8875	11.8014	11.8286	11.9602	11.7627	12.0066	11.7367
169266	hsa-miR-378d	Homo sapiens microRNA	ACUGGACUUGGAGUCAGAAA	11.2827	11.1938	11.9727	11.9169	11.7588	11.7307	12.0653	11.6423	12.0695	11.737
147771	hsa-miR-4328	Homo sapiens microRNA	CCAGUUUUCCCAGGAUU	11.8588	11.2868	11.9768	11.7952	11.8469	11.8719	11.7051	11.6093	12.1284	11.7866
169385	hsa-miR-4500	Homo sapiens microRNA	UGAGGUAGUAGUUUCUU	11.7248	11.5587	11.9691	11.6922	11.832	11.8426	12.1514	11.5865	11.8297	11.7986
168637	hsa-miR-3940-5p	Homo sapiens microRNA	GUGGGUUGGGGCGGGCUCUG	11.9516	12.1144	11.9993	11.9237	11.6573	11.4657	12.3495	11.255	11.5555	11.808
169316	hsa-miR-3976	Homo sapiens microRNA	UAUAGAGAGCAGGAAGAUUAAUGU	11.9842	11.6839	11.8241	11.8658	12.067	11.7955	11.8064	11.636	11.7161	11.8199
145692	hsa-miR-499a-3p/mmu-miR-499-3p/rno-miR-499-3p	Homo sapiens/Mus musculus/Rattus norvegicus microRNA	AACAUCACAGCAAGUCUGUGCU	11.5725	11.3153	12.2053	11.8446	11.7198	12.0018	12.2027	11.4806	12.0431	11.8206
146147	mmu-miR-1897-5p	Mus musculus microRNA	CUUUGGAUGGAGAAAGAGGGGG	12.062	11.8547	11.7356	11.7785	12.2172	11.8443	11.7465	11.8093	11.8526	11.8779
31026	hsa-miR-101-3p/mmu-miR-101a-3p/rno-miR-101a-3p	Homo sapiens/Mus musculus/Rattus norvegicus microRNA	UACAGUACUGUGAUAACUGAA	11.7766	11.3474	12.192	11.7784	11.8654	12.356	11.9947	11.8873	11.9156	11.9015
146088	mmu-miR-1983	Mus musculus microRNA	CUCACCUGGAGCAUGUUUUCU	12.1679	12.1889	11.9181	11.8417	11.9457	11.8548	12.1103	11.6939	11.9024	11.9582
46438	hsa-let-7g-5p/mmu-let-7g-5p	Homo sapiens/Mus musculus microRNA	UGAGGUAGUAGUUUGUACAGUU	11.7488	11.6909	12.1808	11.7957	12.0486	12.1934	12.284	11.7164	12.0141	11.9636
147162	hsa-let-7a-5p/mmu-let-7a-5p/rno-let-7a-5p	Homo sapiens/Mus musculus/Rattus norvegicus microRNA	UGAGGUAGUAGGUUGUAUAGUU	11.898	11.7746	12.0185	11.9622	11.9396	12.106	12.165	11.8952	12.0748	11.9815
33596	hsa-miR-126-5p/mmu-miR-126-5p/rno-miR-126a-5p	Homo sapiens/Mus musculus/Rattus norvegicus microRNA	CAUUAUUACUUUUGGUACGCG	11.8277	11.5071	12.5125	11.8157	11.8235	12.0388	12.3022	11.9227	12.1027	11.9837
147165	hsa-let-7b-5p/mmu-let-7b-5p/rno-let-7b-5p	Homo sapiens/Mus musculus/Rattus norvegicus microRNA	UGAGGUAGUAGGUUGUGUGGUU	11.7383	11.6322	12.2432	12.0909	12.4465	12.194	12.3146	11.4892	11.9047	12.006
169250	mmu-miR-5109	Mus musculus microRNA	UGUUGCGGACCAGGGGAAUCCGA	12.2993	11.8898	11.7361	12.0929	12.7015	12.1596	11.9065	11.6384	11.6884	12.0125
169272	hsa-miR-4419b	Homo sapiens microRNA	GAGGCUGAAGGAAGAUGG	12.1855	12.176	11.9413	11.961	12.3411	11.924	11.8073	11.9211	11.8955	12.017
168936	mmu-miR-299a-5p/rno-miR-299a-5p/oar-miR-299-5p	Mus musculus/Rattus norvegicus/Ovis aries microRNA	UGGUUUACCGUCCCACAUACAU	12.4976	11.8491	11.8026	11.8336	11.424	11.1918	12.0477	12.9293	12.6714	12.0275
42641	hsa-miR-145-5p/mmu-miR-145a-5p/mmu-miR-145b/rno-miR-145-5p	Homo sapiens/Mus musculus/Rattus norvegicus microRNA	GUCCAGUUUUCCCAGGAAUCCCU	12.0635	11.6619	12.215	12.0551	12.0704	12.0898	12.0922	11.9467	12.433	12.0697
148139	rno-miR-3596c	Rattus norvegicus microRNA	ACUAUACAACCUCCUACCUCA	12.1178	11.806	11.8865	12.0934	12.1115	11.7991	12.1861	12.3975	12.264	12.0735
148344	mmu-miR-669l-3p	Mus musculus microRNA	AUAUACAUACACACCCAUAUAU	12.111	11.6025	12.2556	12.0381	12.202	11.7196	12.3753	12.6368	12.4282	12.1521
169409	hsa-miR-4286	Homo sapiens microRNA	ACCCCACUCCUGGUACC	12.0543	12.1319	12.2621	12.1958	12.3453	12.1683	12.3425	11.8965	12.1308	12.1697
10967	hsa-miR-16-5p/mmu-miR-16-5p/rno-miR-16-5p	Homo sapiens/Mus musculus/Rattus norvegicus microRNA	UAGCAGCACGUAAAUAUUGGCG	12.3281	12.0068	12.1939	12.0729	12.4618	12.2569	12.2959	11.9033	12.1999	12.1911
168981	mmu-miR-378b	Mus musculus microRNA	CUGGACUUGGAGUCAGAAGA	11.7248	11.6801	12.4559	12.3538	12.3798	12.2605	12.5418	12.0493	12.4563	12.2114
168870	hsa-miR-1246	Homo sapiens microRNA	AAUGGAUUUUUGGAGCAGG	12.5166	12.5473	11.8356	12.0675	13.2354	12.0435	11.9434	12.0349	11.9856	12.2455
146008	hsa-miR-26b-5p/mmu-miR-26b-5p/rno-miR-26b-5p	Homo sapiens/Mus musculus/Rattus norvegicus microRNA	UUCAAGUAAUUCAGGAUAGGU	12.1742	11.9572	12.4731	12.1487	12.1925	12.3248	12.4772	12.2108	12.5647	12.2804
42744	hsa-miR-23a-3p/mmu-miR-23a-3p/rno-miR-23a-3p	Homo sapiens/Mus musculus/Rattus norvegicus microRNA	AUCACAUUGCCAGGGAUUUCC	12.3104	12.1772	12.2395	12.319	12.3527	12.3714	12.7524	12.0944	12.1112	12.3031
148389	rno-miR-3571	Rattus norvegicus microRNA	UACACACUUCUUUACAUUCCAUA	12.8094	12.4067	12.3005	12.5044	11.9047	11.7981	12.724	12.3679	12.1972	12.3348
148101	mmu-miR-669d-2-3p/mmu-miR-669d-3p	Mus musculus microRNA	AUAUACAUACACACCCAUAUAC	12.5562	11.9871	12.2772	12.1256	12.2427	11.8364	12.3257	12.9203	12.7464	12.3353
42668	mmu-let-7c-1-3p/rno-let-7c-1-3p	Mus musculus/Rattus norvegicus microRNA	CUGUACAACCUUCUAGCUUUCC	12.6983	11.9691	12.2227	12.205	11.698	12.2344	12.5922	12.8023	12.6945	12.3463
168687	hsa-miR-29a-3p/mmu-miR-29a-3p/rno-miR-29a-3p	Homo sapiens/Mus musculus/Rattus norvegicus microRNA	UAGCACCAUCUGAAAUCGGUUA	11.9901	11.7163	13.0785	12.7153	12.4322	12.4453	12.8051	11.9033	12.4607	12.3941
168951	hsa-miR-548as-3p	Homo sapiens microRNA	UAAAACCCACAAUUAUGUUUGU	12.6768	12.0369	12.4306	12.4025	12.2561	11.9479	12.5467	12.9904	12.8437	12.4591
42540	oar-miR-494-3p	Ovis aries microRNA	UGAAACAUACACGGGAAACCUCU	12.6137	12.81	12.1213	12.4952	12.8466	12.1331	12.5743	12.2724	12.3502	12.4685
169407	hsa-miR-4301	Homo sapiens microRNA	UCCCACUACUUCACUUGUGA	12.53	12.8744	12.6292	12.7583	12.5411	12.6302	13.0877	12.1131	12.3165	12.6089
28191	hsa-miR-30e-5p/mmu-miR-30e-5p/rno-miR-30e-5p	Homo sapiens/Mus musculus/Rattus norvegicus microRNA	UGUAAACAUCCUUGACUGGAAG	12.5002	12.3176	13.1244	12.5003	12.6781	12.8978	12.8811	12.5101	13.0028	12.7125
148281	mmu-miR-467e-3p	Mus musculus microRNA	AUAUACAUACACACACCUAUAU	12.7066	12.4369	12.7605	12.6214	12.5613	12.2494	12.9849	13.1839	12.9364	12.7157
146192	mmu-miR-669m-3p	Mus musculus microRNA	AUAUACAUCCACACAAACAUAU	13.2485	12.5726	12.5522	12.7046	12.2117	11.9929	12.8372	13.6307	13.3561	12.7896
148284	hsa-miR-208b/mmu-miR-208b-3p/rno-miR-208b-3p	Homo sapiens/Mus musculus/Rattus norvegicus microRNA	AUAAGACGAACAAAAGGUUUGU	12.5555	12.4217	13.1267	12.5021	12.3389	13.2026	13.3526	12.7752	12.9373	12.8014
147199	hsa-miR-27b-3p/mmu-miR-27b-3p/rno-miR-27b-3p	Homo sapiens/Mus musculus/Rattus norvegicus microRNA	UUCACAGUGGCUAAGUUCUGC	12.6771	12.2775	13.0761	12.7084	12.802	13.1155	12.9636	12.7479	12.9122	12.8089
148156	hsa-miR-3686	Homo sapiens microRNA	AUCUGUAAGAGAAAGUAAAUGA	12.9135	12.6886	12.72	12.871	13.1886	12.8841	12.8287	12.722	12.8586	12.8528
146112	hsa-miR-30b-5p/mmu-miR-30b-5p/rno-miR-30b-5p	Homo sapiens/Mus musculus/Rattus norvegicus microRNA	UGUAAACAUCCUACACUCAGCU	12.6662	12.579	13.1575	12.8592	13.0025	13.0572	13.0319	12.9278	13.2727	12.9504
42923	hsa-miR-30c-5p/mmu-miR-30c-5p/rno-miR-30c-5p	Homo sapiens/Mus musculus/Rattus norvegicus microRNA	UGUAAACAUCCUACACUCUCAGC	12.742	12.8263	13.4367	13.0707	13.242	13.332	13.397	12.8582	13.4174	13.1469
13177	hsa-miR-143-3p/mmu-miR-143-3p/rno-miR-143-3p	Homo sapiens/Mus musculus/Rattus norvegicus microRNA	UGAGAUGAAGCACUGUAGCUC	13.4843	12.8192	13.5165	13.068	13.4986	13.6003	13.1136	12.9536	13.402	13.2729
169330	hsa-miR-23b-3p/mmu-miR-23b-3p/rno-miR-23b-3p	Homo sapiens/Mus musculus/Rattus norvegicus microRNA	AUCACAUUGCCAGGGAUUACC	13.2694	13.1217	13.7633	13.5421	13.7039	13.6449	13.7523	13.3348	13.5255	13.5176
11041	hsa-miR-29c-3p/mmu-miR-29c-3p/rno-miR-29c-3p	Homo sapiens/Mus musculus/Rattus norvegicus microRNA	UAGCACCAUUUGAAAUCGGUUA	13.2214	13.2957	13.9302	13.5214	13.4266	13.7072	13.7675	13.2731	13.6137	13.5285
11040	hsa-miR-29b-3p/mmu-miR-29b-3p/rno-miR-29b-3p	Homo sapiens/Mus musculus/Rattus norvegicus microRNA	UAGCACCAUUUGAAAUCAGUGUU	13.3967	13.3487	13.8459	13.6431	13.1703	13.4886	14.0292	13.2358	13.6282	13.5318
169188	hsa-miR-4443	Homo sapiens microRNA	UUGGAGGCGUGGGUUUU	13.7101	13.6986	13.716	13.5888	13.8616	13.5462	13.5877	13.4241	13.3437	13.6085
147701	hsa-miR-491-3p/mmu-miR-491-3p	Homo sapiens/Mus musculus microRNA	CUUAUGCAAGAUUCCCUUCUAC	13.5097	13.6691	13.5283	13.4265	14.5242	13.4335	13.542	13.5531	13.6263	13.6459
17506	hsa-miR-24-3p/mmu-miR-24-3p/rno-miR-24-3p	Homo sapiens/Mus musculus/Rattus norvegicus microRNA	UGGCUCAGUUCAGCAGGAACAG	13.5966	13.4392	13.9059	13.7694	13.8738	13.9978	14.0378	13.5022	13.8111	13.7704
30787	hsa-miR-125b-5p/mmu-miR-125b-5p/rno-miR-125b-5p	Homo sapiens/Mus musculus/Rattus norvegicus microRNA	UCCCUGAGACCCUAACUUGUGA	13.4382	13.2855	14.325	13.9436	14.0798	13.8257	14.2475	13.0466	13.8618	13.7837
4610	hsa-miR-126-3p/mmu-miR-126-3p/rno-miR-126a-3p	Homo sapiens/Mus musculus/Rattus norvegicus microRNA	UCGUACCGUGAGUAAUAAUGCG	13.547	13.3988	14.2503	13.9801	13.9919	13.9584	14.1149	13.7147	13.9212	13.8752
168919	hsa-miR-4456	Homo sapiens microRNA	CCUGGUGGCUUCCUUUU	14.7298	14.3073	14.1541	14.0811	13.9358	14.0024	14.0836	13.663	12.9619	13.991
42866	hsa-miR-451a/mmu-miR-451a/rno-miR-451-5p	Homo sapiens/Mus musculus/Rattus norvegicus microRNA	AAACCGUUACCAUUACUGAGUU	15.1505	13.0851	14.2815	13.4194	14.502	14.26	14.1452	14.4405	14.1565	14.1601
11020	hsa-miR-22-3p/mmu-miR-22-3p/rno-miR-22-3p	Homo sapiens/Mus musculus/Rattus norvegicus microRNA	AAGCUGCCAGUUGAAGAACUGU	13.963	13.9081	14.5269	14.3786	14.5441	14.3906	14.4561	13.8354	14.1862	14.2432
14313	hsa-miR-499a-5p/mmu-miR-499-5p/rno-miR-499-5p	Homo sapiens/Mus musculus/Rattus norvegicus microRNA	UUAAGACUUGCAGUGAUGUUU	14.1417	13.9022	14.5625	14.1163	14.2255	14.5886	14.5644	13.9684	14.5754	14.2939
148493	hsa-miR-3613-3p	Homo sapiens microRNA	ACAAAAAAAAAAGCCCAACCCUUC	14.7388	14.6809	14.5878	14.5888	14.4242	14.3877	14.4225	14.8065	14.5586	14.5773
146137	hsa-miR-133a/mmu-miR-133a-3p/rno-miR-133a-3p	Homo sapiens/Mus musculus/Rattus norvegicus microRNA	UUUGGUCCCCUUCAACCAGCUG	14.3685	14.3157	14.697	14.6366	14.743	14.716	14.8447	14.6591	14.9109	14.6546
10916	hsa-miR-1/mmu-miR-1a-3p	Homo sapiens/Mus musculus microRNA	UGGAAUGUAAAGAAGUAUGUAU	14.5667	14.5644	14.5806	14.3226	14.4316	14.7767	14.8937	14.8045	15.0717	14.6681
168619	hsa-miR-1260b	Homo sapiens microRNA	AUCCCACCACUGCCACCAU	14.8523	15.0929	14.9001	14.9028	14.8663	14.7042	14.8305	14.3485	14.5813	14.7865
168798	hsa-miR-4668-5p	Homo sapiens microRNA	AGGGAAAAAAAAAAGGAUUUGUC	15.0038	15.0328	14.9829	14.9546	14.8912	14.7767	14.9023	14.9711	14.791	14.9229
146160	hsa-miR-133b/mmu-miR-133b-3p/rno-miR-133b-3p	Homo sapiens/Mus musculus/Rattus norvegicus microRNA	UUUGGUCCCCUUCAACCAGCUA	14.722	14.6857	15.1806	15.0657	15.2082	15.158	15.2757	14.9543	15.3033	15.0615
169015	hsa-miR-4454	Homo sapiens microRNA	GGAUCCGAGUCACGGCACCA	15.7935	16.1831	16.2217	15.8774	15.9539	15.9832	15.6987	15.6013	15.6985	15.8902
168824	mmu-miR-5100	Mus musculus microRNA	UCGAAUCCCAGCGGUGCCUCU	16.1522	15.9344	16.0559	16.2931	16.1972	16.1773	15.9579	16.0677	15.8362	16.0747
168878	hsa-miR-5100	Homo sapiens microRNA	UUCAGAUCCCAGCGGUGCCUCU	16.2556	16.3979	16.0885	16.0441	16.1333	16.1928	16.0031	15.8777	15.8954	16.0987
169105	mmu-miR-3963	Mus musculus microRNA	UGUAUCCCACUUCUGACAC	16.4164	16.406	16.1158	16.2072	16.1137	16.1099	16.2913	16.1703	16.2085	16.2266
