# Supplementary material for: Identification of novel microRNAs in the sheep heart and their regulation in heart failure
Source: Sci Rep. 2017 Aug 15;7:8250. doi: 10.1038/s41598-017-08574-x (PMC5557765; doi:10.1038/s41598-017-08574-x)
Supplement: Supplementary file 6 — Table S6 [file 41598_2017_8574_MOESM6_ESM.xlsx]

## Sheet: HF vs C
Supplementary Table S6: Differentially expressed miRNAs between Cont vs. HF, Cont vs. HF-R and HF vs. HF-R
1. Differentially expressed miRNAs between Cont vs. HF
Annotation	p-value	FC (abs)	Regulation		Annotation	p-value	FC (abs)	Regulation
hsa-miR-185-5p/mmu-miR-185-5p/rno-miR-185-5p	1.39428e-05	1.33249	up		hsa-miR-21-5p/mmu-miR-21a-5p/rno-miR-21-5p	0.000171196	4.22551	down
hsa-miR-423-3p/mmu-miR-423-3p/rno-miR-423-3p	4.99747e-05	1.27732	up		hsa-miR-130b-3p/mmu-miR-130b-3p/rno-miR-130b-3p	0.000605229	1.32283	down
mmu-miR-378a-3p/mmu-miR-378b/mmu-miR-378c	0.000137342	1.51848	up		hsa-miR-1914-5p	0.00106968	1.5636	down
hsa-miR-151a-3p	0.000187538	1.38763	up		mmu-miR-5097	0.00161771	1.6317	down
hsa-miR-100-5p/mmu-miR-100-5p/rno-miR-100-5p	0.000321827	1.42294	up		hsa-miR-18a-5p/mmu-miR-18a-5p/rno-miR-18a-5p	0.00207665	1.30756	down
rno-miR-328b-3p	0.000347606	1.42887	up		hsa-miR-4497	0.00232737	1.37043	down
hsa-miR-191-5p/mmu-miR-191-5p/rno-miR-191a-5p	0.000529776	1.46396	up		hsa-miR-4518	0.00264722	1.51034	down
hsa-miR-378c	0.000739994	1.36663	up		hsa-miR-4714-5p	0.00298723	1.42097	down
hsa-miR-22-5p/mmu-miR-22-5p/rno-miR-22-5p	0.00126528	1.54261	up		hsa-miR-494/mmu-miR-494-3p/rno-miR-494-3p/oar-miR-494-3p	0.00396598	1.62493	down
hsa-miR-126-3p/mmu-miR-126-3p/rno-miR-126a-3p	0.00134625	1.49861	up		hsa-miR-711	0.00474512	1.20132	down
hsa-miR-331-3p/mmu-miR-331-3p/rno-miR-331-3p	0.00147848	1.4053	up		hsa-miR-4674	0.00535119	1.52085	down
mmu-miR-92a-3p/rno-miR-92a-3p	0.00174565	1.33064	up		mmu-miR-551b-5p/rno-miR-551b-5p	0.00869034	1.24455	down
hsa-miR-23b-3p/mmu-miR-23b-3p/rno-miR-23b-3p	0.00209787	1.39438	up		mmu-miR-155-5p	0.0100226	1.25147	down
hsa-miR-328/mmu-miR-328-3p/rno-miR-328a-3p	0.00239529	1.39028	up		hsa-miR-376b-3p/oar-miR-376b-3p	0.0107007	1.35016	down
rno-miR-504	0.00339338	1.41728	up		hsa-miR-411-3p/mmu-miR-411-3p/rno-miR-411-3p/oar-miR-379-3p/oar-miR-411a-3p	0.0123507	1.55361	down
hsa-miR-125a-5p/mmu-miR-125a-5p/rno-miR-125a-5p	0.00341893	1.61622	up		mmu-miR-5099	0.0147998	2.02003	down
hsa-miR-92a-3p	0.0036916	1.32214	up		hsa-miR-4732-5p	0.0149858	1.58626	down
hsa-miR-4300	0.00377026	1.2321	up		hsa-miR-369-3p/mmu-miR-369-3p/rno-miR-369-3p/oar-miR-369-3p	0.0156914	1.37138	down
hsa-miR-125b-5p/mmu-miR-125b-5p/rno-miR-125b-5p	0.00380959	1.61706	up		mmu-miR-697	0.019553	4.42484	down
hsa-miR-224-5p/mmu-miR-224-5p/rno-miR-224-5p	0.00406419	1.84692	up		hsa-miR-921	0.0196535	1.21157	down
hsa-miR-151a-5p/mmu-miR-151-5p/rno-miR-151-5p	0.00411761	1.36214	up		hsa-miR-181a-2-3p	0.0213336	1.21978	down
hsa-miR-629-3p	0.00425577	1.74186	up		oar-miR-376b-3p	0.0219163	1.34199	down
mmu-miR-345-3p/rno-miR-345-3p	0.00494459	1.23317	up		hsa-miR-663a	0.0302165	1.26696	down
mmu-miR-452-3p	0.0051368	1.73523	up		hsa-miR-224-3p/mmu-miR-224-3p/rno-miR-224-3p	0.0316621	2.02493	down
hsa-miR-140-3p/mmu-miR-140-3p/rno-miR-140-3p	0.00522526	1.36049	up		hsa-miR-1252	0.0320788	1.23253	down
hsa-let-7b-5p/mmu-let-7b-5p/rno-let-7b-5p	0.00530127	1.48491	up		hsa-miR-142-3p/mmu-miR-142-3p/rno-miR-142-3p	0.033199	1.52613	down
hsa-miR-7-1-3p/mmu-miR-7a-1-3p/rno-miR-7a-1-3p	0.00599281	1.32168	up		hsa-miR-1285-3p	0.0334375	1.26324	down
hsa-miR-210/mmu-miR-210-3p/rno-miR-210-3p	0.00626258	1.43383	up		hsa-miR-642b-3p	0.0371076	1.24563	down
hsa-miR-24-3p/mmu-miR-24-3p/rno-miR-24-3p	0.00696787	1.30168	up		hsa-miR-3621	0.0375357	1.60812	down
hsa-miR-186-5p/mmu-miR-186-5p/rno-miR-186-5p	0.00756456	1.35837	up		hsa-miR-4431	0.0388209	1.23019	down
hsa-miR-29a-3p/mmu-miR-29a-3p/rno-miR-29a-3p	0.00828779	1.77292	up		hsa-miR-18b-5p	0.0402909	1.27644	down
hsa-let-7e-5p/mmu-let-7e-5p/rno-let-7e-5p	0.00916947	1.27401	up		hsa-miR-193b-3p	0.0414509	1.23211	down
hsa-miR-378f	0.00919555	1.31894	up
hsa-miR-192-5p/mmu-miR-192-5p/rno-miR-192-5p	0.0104656	1.35461	up
hsa-miR-342-3p/mmu-miR-342-3p/rno-miR-342-3p	0.0104953	1.41458	up
hsa-miR-194-5p/mmu-miR-194-5p/rno-miR-194-5p	0.0106081	1.30507	up
hsa-let-7b-3p/mmu-let-7b-3p/rno-let-7b-3p	0.01084	1.28309	up
hsa-miR-1307-3p	0.0108461	1.27202	up
hsa-miR-491-5p/mmu-miR-491-5p	0.0112301	1.51506	up
hsa-miR-652-3p/mmu-miR-652-3p/rno-miR-652-3p	0.0114864	1.37709	up
hsa-miR-452-5p	0.011529	1.68836	up
mmu-miR-452-5p	0.0118004	1.63311	up
hsa-miR-23c	0.0118714	1.59342	up
hsa-miR-149-5p/mmu-miR-149-5p	0.01216	1.32374	up
mmu-miR-871-5p	0.0123028	1.26718	up
mmu-miR-467h	0.0129712	1.21136	up
hsa-miR-99a-3p	0.0131365	1.37542	up
hsa-miR-361-5p/mmu-miR-361-5p/rno-miR-361-5p	0.0135725	1.21999	up
hsa-miR-548ad	0.0137558	1.24649	up
hsa-miR-499a-3p/mmu-miR-499-3p/rno-miR-499-3p	0.015848	1.42516	up
hsa-miR-30b-3p	0.0160785	1.35296	up
hsa-miR-128/mmu-miR-128-3p/rno-miR-128-3p	0.0162167	1.42442	up
hsa-let-7f-1-3p/mmu-let-7f-1-3p/rno-let-7f-1-3p	0.0162761	1.21556	up
hsa-miR-378d	0.0180482	1.53488	up
hsa-miR-320c	0.0180786	1.38547	up
hsa-miR-551b-3p/mmu-miR-551b-3p/rno-miR-551b-3p	0.0182327	1.44506	up
hsa-miR-339-5p/mmu-miR-339-5p/rno-miR-339-5p	0.0183416	1.43881	up
mmu-miR-721	0.0184995	1.2351	up
hsa-miR-30d-5p/mmu-miR-30d-5p/rno-miR-30d-5p	0.0194546	1.38451	up
hsa-miR-361-3p/mmu-miR-361-3p/rno-miR-361-3p	0.0201139	1.29291	up
hsa-miR-23b-5p/mmu-miR-23b-5p/rno-miR-23b-5p	0.0204473	1.2556	up
hsa-let-7i-5p/mmu-let-7i-5p/rno-let-7i-5p	0.0217854	1.2366	up
hsa-miR-30b-5p/mmu-miR-30b-5p/rno-miR-30b-5p	0.0221809	1.32696	up
hsa-miR-4317	0.0224088	1.2424	up
rno-miR-466b-2-3p	0.0236819	1.22933	up
mmu-miR-1929-5p	0.0240755	1.21788	up
hsa-miR-20a-3p	0.0244176	1.2439	up
hsa-miR-3117-3p	0.0249687	1.20968	up
mmu-miR-1a-1-5p	0.0258017	1.42912	up
hsa-miR-99b-5p/mmu-miR-99b-5p/rno-miR-99b-5p	0.0263483	1.407	up
hsa-miR-378e	0.0271402	1.3162	up
hsa-miR-146b-5p/mmu-miR-146b-5p/rno-miR-146b-5p	0.0272687	1.47057	up
hsa-miR-24-1-5p/mmu-miR-24-1-5p/rno-miR-24-1-5p	0.02773	1.48877	up
hsa-miR-452-3p	0.0289918	1.43507	up
mmu-miR-1839-5p/rno-miR-1839-5p	0.0297527	1.24132	up
mmu-miR-133a-5p/rno-miR-133a-5p	0.0306143	1.38619	up
mmu-miR-669d-5p	0.0313986	1.20675	up
hsa-miR-30a-3p/mmu-miR-30a-3p/rno-miR-30a-3p	0.0314477	1.36948	up
hsa-miR-27b-5p/mmu-miR-27b-5p/rno-miR-27b-5p	0.0314696	1.35086	up
hsa-miR-335-5p/mmu-miR-335-5p/rno-miR-335	0.034051	1.43408	up
mmu-miR-5624-3p	0.0348306	1.3406	up
hsa-miR-99a-5p/mmu-miR-99a-5p/rno-miR-99a-5p	0.0359244	1.47286	up
hsa-miR-4324	0.0369023	1.50381	up
hsa-miR-27b-3p/mmu-miR-27b-3p/rno-miR-27b-3p	0.0381987	1.37542	up
mmu-miR-1a-2-5p	0.0382689	1.43284	up
hsa-miR-29a-5p/mmu-miR-29a-5p/rno-miR-29a-5p	0.0416223	1.5059	up
hsa-miR-30e-3p/mmu-miR-30e-3p/rno-miR-30e-3p	0.041988	1.41066	up
hsa-miR-378a-5p/mmu-miR-378a-5p/rno-miR-378a-5p	0.0421682	1.44781	up
hsa-miR-30a-5p/mmu-miR-30a-5p/rno-miR-30a-5p	0.0425834	1.22912	up
hsa-miR-628-5p	0.0437804	1.24218	up
hsa-miR-22-3p/mmu-miR-22-3p/rno-miR-22-3p	0.0441192	1.45032	up
hsa-miR-26a-2-3p	0.0450599	1.20278	up
mmu-miR-193b-3p	0.0462331	1.3759	up

## Sheet: HF vs HF-R
2. Differentially expressed miRNAs between HF vs. HF-R
Annotation	p-value	FC (abs)	Regulation		Annotation	p-value	FC (abs)	Regulation
hsa-miR-4753-5p	0.000727073	1.33442	up		hsa-miR-490-3p/mmu-miR-490-3p/rno-miR-490-3p	0.000390539	1.21711	down
mmu-miR-322-5p/rno-miR-322-5p	0.00118461	1.27092	up		rno-miR-328b-3p	0.00121038	1.22268	down
mmu-miR-1b-5p	0.00216757	1.45982	up		hsa-miR-210/mmu-miR-210-3p/rno-miR-210-3p	0.00157449	1.59462	down
rno-miR-1-3p	0.0029843	1.9177	up		hsa-miR-1260b	0.00216118	1.21283	down
hsa-miR-378i	0.0056479	1.5155	up		hsa-miR-92a-3p	0.00311893	1.28673	down
mmu-miR-5618-5p	0.00586127	1.49974	up		mmu-miR-3096a-3p	0.00419752	1.50338	down
hsa-miR-378g	0.00843727	1.73192	up		hsa-miR-4635	0.00548249	1.41434	down
hsa-miR-642b-3p	0.00847363	1.25908	up		hsa-miR-491-5p/mmu-miR-491-5p	0.00595622	1.21493	down
rno-miR-743a-3p	0.0135119	1.33418	up		mmu-miR-3099-3p	0.00732021	1.33743	down
hsa-miR-378b	0.0138618	1.43607	up		mmu-miR-92a-3p/rno-miR-92a-3p	0.00976974	1.22246	down
hsa-miR-5007-3p	0.0141758	1.44456	up		hsa-miR-191-5p/mmu-miR-191-5p/rno-miR-191a-5p	0.0118658	1.26069	down
hsa-let-7f-5p/mmu-let-7f-5p/rno-let-7f-5p	0.0142841	1.37757	up		mmu-miR-3096a-3p/mmu-miR-3096b-3p	0.0134087	1.48671	down
hsa-miR-4518	0.0145347	1.24664	up		hsa-miR-320a/mmu-miR-320-3p/rno-miR-320-3p	0.013908	1.27851	down
hsa-miR-378h	0.0145394	1.41613	up		hsa-miR-140-3p/mmu-miR-140-3p/rno-miR-140-3p	0.0145711	1.27998	down
hsa-miR-422a	0.0147412	1.5127	up		hsa-miR-193a-3p/mmu-miR-193a-3p/rno-miR-193-3p	0.0183734	1.32681	down
hsa-miR-450a-5p/mmu-miR-450a-5p/rno-miR-450a-5p	0.0173036	1.25603	up		hsa-miR-95	0.0194645	1.21486	down
hsa-miR-3685	0.0177237	1.31582	up		hsa-miR-3174	0.0205455	1.33064	down
hsa-miR-98-5p/mmu-miR-98-5p/rno-miR-98-5p	0.0186004	1.29943	up		hsa-miR-363-3p/mmu-miR-363-3p/rno-miR-363-3p	0.0211864	1.22437	down
hsa-miR-548e	0.0190751	1.24046	up		mmu-miR-3095-3p	0.0221776	1.32069	down
hsa-miR-451b	0.0203739	1.27614	up		hsa-miR-320b	0.0257773	1.33018	down
hsa-miR-5588-3p	0.0204834	1.38924	up		mmu-miR-653-3p	0.0263738	1.23161	down
mmu-miR-297a-3p/mmu-miR-297b-3p/mmu-miR-297c-3p	0.0214808	1.62728	up		hsa-miR-423-5p/mmu-miR-423-5p/rno-miR-423-5p	0.0277576	1.20264	down
rno-miR-3596d	0.0228027	1.42023	up		hsa-miR-22-3p/mmu-miR-22-3p/rno-miR-22-3p	0.0287982	1.25097	down
hsa-miR-3145-5p	0.0254537	1.51366	up		mmu-miR-3096b-5p	0.0293916	1.37996	down
hsa-miR-122-3p/mmu-miR-122-3p	0.0266281	1.79124	up		hsa-miR-125a-5p/mmu-miR-125a-5p/rno-miR-125a-5p	0.031133	1.31673	down
rno-miR-129-1-3p/rno-miR-129-2-3p	0.0280785	1.3013	up		hsa-miR-4454	0.0340436	1.2874	down
rno-miR-3596b	0.0293158	1.38123	up		hsa-miR-320c	0.0416095	1.26477	down
hsa-miR-129-1-3p/mmu-miR-129-1-3p	0.0301098	1.50147	up		hsa-miR-10b-5p/mmu-miR-10b-5p/rno-miR-10b-5p	0.0476101	1.54698	down
hsa-miR-378f	0.0320809	1.26997	up		hsa-miR-339-5p/mmu-miR-339-5p/rno-miR-339-5p	0.0491269	1.25342	down
hsa-miR-5188	0.0352974	1.24175	up
hsa-miR-1297	0.0355626	1.32031	up
rno-miR-1-5p	0.0371677	1.36576	up
mmu-miR-693-5p	0.0380401	1.35383	up
hsa-miR-1973	0.0392076	1.54261	up
hsa-miR-600	0.0400806	1.36797	up
hsa-miR-597	0.0430709	1.29471	up
mmu-miR-467f	0.0454256	1.36687	up
rno-miR-743b-3p	0.0467841	1.25241	up
hsa-miR-218-5p/mmu-miR-218-5p/rno-miR-218a-5p	0.0471934	1.28146	up
rno-miR-344b-1-3p	0.0491138	1.42986	up

## Sheet: HF-R vs C
3. Differentially expressed miRNAs between Cont vs. HF-R
Annotation	p	FC (abs)	Regulation		Annotation	p	FC (abs)	Regulation
hsa-miR-4317	0.000331997	1.42109	up		rno-miR-185-3p	0.000371349	1.28922	down
mmu-miR-1961	0.00152723	1.32225	up		hsa-miR-4682	0.00042367	2.07532	down
mmu-miR-452-3p	0.00313546	1.69017	up		hsa-miR-4758-3p	0.00139513	1.38	down
hsa-miR-208b/mmu-miR-208b-3p/rno-miR-208b-3p	0.00568674	1.43644	up		mmu-miR-551b-5p/rno-miR-551b-5p	0.00220222	1.24862	down
hsa-let-7a-3p/mmu-let-7a-1-3p/mmu-let-7c-2-3p/rno-let-7a-1-3p/rno-let-7c-2-3p	0.00665642	1.25151	up		rno-miR-3584-3p	0.00339275	1.27618	down
rno-miR-466b-2-3p	0.00685242	1.20164	up		mmu-miR-5097	0.0038694	1.60399	down
hsa-miR-192-5p/mmu-miR-192-5p/rno-miR-192-5p	0.00780585	1.21897	up		hsa-miR-1914-5p	0.00401795	1.59992	down
hsa-miR-378g	0.00781689	1.91056	up		hsa-miR-376b-3p/oar-miR-376b-3p	0.00443917	1.26956	down
hsa-miR-452-5p	0.00799697	1.49502	up		hsa-miR-4788	0.00624435	1.30104	down
hsa-miR-378e	0.00833761	1.6619	up		mmu-miR-5099	0.00687775	2.03449	down
rno-miR-126b	0.00886779	1.29086	up		hsa-miR-663a	0.00978326	1.43661	down
hsa-miR-23c	0.0090372	1.44443	up		hsa-miR-127-5p/mmu-miR-127-5p/rno-miR-127-5p	0.0131769	1.29999	down
hsa-miR-374b-5p/mmu-miR-374b-5p/rno-miR-374-5p	0.0094705	1.23314	up		hsa-miR-127-3p/mmu-miR-127-3p/rno-miR-127-3p/oar-miR-127	0.0135952	1.41667	down
hsa-miR-190a/mmu-miR-190a-5p/rno-miR-190a-5p	0.00970297	1.46155	up		hsa-miR-4530	0.0137832	1.47563	down
hsa-miR-378d	0.00981082	1.59844	up		hsa-miR-4497	0.014588	1.33793	down
hsa-miR-378h	0.00999289	1.71753	up		hsa-miR-4732-5p	0.0148097	1.65214	down
hsa-miR-378f	0.0114008	1.67501	up		hsa-miR-494/mmu-miR-494-3p/rno-miR-494-3p/oar-miR-494-3p	0.015277	1.59475	down
mmu-miR-5624-3p	0.011564	1.26036	up		hsa-miR-376c-3p/oar-miR-376c-3p	0.0164261	1.20734	down
hsa-miR-126-3p/mmu-miR-126-3p/rno-miR-126a-3p	0.0121507	1.35082	up		mmu-miR-2861	0.0182708	1.35707	down
mmu-miR-1a-1-5p	0.0124752	1.61515	up		hsa-miR-1587	0.0205627	1.32777	down
hsa-miR-548aa/hsa-miR-548ap-3p/hsa-miR-548t-3p	0.0127415	2.06623	up		hsa-miR-1290	0.0223188	1.98573	down
rno-miR-208b-5p	0.0134836	1.33407	up		mmu-miR-697	0.023291	4.58631	down
mmu-miR-1b-5p	0.0139903	1.4391	up		hsa-miR-149-3p	0.032671	1.33345	down
mmu-miR-452-5p	0.0148332	1.5679	up		rno-miR-1843-5p	0.0338017	1.26795	down
hsa-miR-1307-3p	0.0149731	1.25745	up		hsa-miR-369-3p/mmu-miR-369-3p/rno-miR-369-3p/oar-miR-369-3p	0.0344508	1.37094	down
mmu-miR-378a-3p/mmu-miR-378b/mmu-miR-378c	0.0164128	1.56248	up		hsa-miR-483-3p	0.0345498	1.24143	down
mmu-miR-133a-5p/rno-miR-133a-5p	0.0166423	1.49692	up		mmu-miR-5621-3p	0.0358223	1.24603	down
hsa-miR-151a-5p/mmu-miR-151-5p/rno-miR-151-5p	0.0167474	1.25136	up		hsa-miR-659-5p	0.0376627	1.31555	down
hsa-miR-374a-5p	0.0167558	1.20958	up		hsa-miR-21-5p/mmu-miR-21a-5p/rno-miR-21-5p	0.0400394	3.35001	down
hsa-miR-224-5p/mmu-miR-224-5p/rno-miR-224-5p	0.0184623	1.57771	up		mmu-miR-1224-3p	0.0409589	1.35473	down
mmu-miR-669d-2-3p	0.0191199	1.52555	up		mmu-miR-592-3p	0.0417128	1.30858	down
mmu-miR-378b	0.0200208	1.55437	up		mmu-miR-346-3p	0.0447319	1.22363	down
hsa-miR-128/mmu-miR-128-3p/rno-miR-128-3p	0.0204854	1.2753	up		hsa-miR-4279	0.0487228	1.40331	down
hsa-miR-5588-3p	0.0210609	1.85789	up		mmu-miR-466n-3p	0.0489046	1.21982	down
rno-miR-1-3p	0.0229255	1.48452	up		hsa-miR-432-5p/oar-miR-432	0.0496732	1.24833	down
hsa-miR-218-5p/mmu-miR-218-5p/rno-miR-218a-5p	0.0247766	1.39442	up		hsa-miR-4674	0.0497908	1.33916	down
hsa-miR-378b	0.0260812	1.75443	up
rno-miR-3596d	0.0266376	1.44894	up
hsa-miR-7-1-3p/mmu-miR-7a-1-3p/rno-miR-7a-1-3p	0.027527	1.32531	up
hsa-miR-30a-5p/mmu-miR-30a-5p/rno-miR-30a-5p	0.0275754	1.31905	up
hsa-miR-600	0.0288472	1.56013	up
hsa-miR-23b-3p/mmu-miR-23b-3p/rno-miR-23b-3p	0.0326984	1.25876	up
hsa-miR-491-5p/mmu-miR-491-5p	0.0328455	1.24703	up
hsa-miR-452-3p	0.0339306	1.56464	up
mmu-miR-1a-2-5p	0.034519	1.52186	up
hsa-miR-499b-5p	0.0354614	1.36952	up
hsa-miR-4324	0.0355297	1.567	up
rno-miR-1-5p	0.0356488	1.44777	up
hsa-miR-378a-3p/mmu-miR-378a-3p/rno-miR-378a-3p	0.0362911	1.54739	up
hsa-miR-30d-5p/mmu-miR-30d-5p/rno-miR-30d-5p	0.0402383	1.32869	up
hsa-miR-133a/mmu-miR-133a-3p/rno-miR-133a-3p	0.0409421	1.36873	up
hsa-miR-100-5p/mmu-miR-100-5p/rno-miR-100-5p	0.0428972	1.41438	up
rno-miR-129-1-3p/rno-miR-129-2-3p	0.0434294	1.41454	up
hsa-miR-30e-3p/mmu-miR-30e-3p/rno-miR-30e-3p	0.0438623	1.35004	up
hsa-miR-126-5p/mmu-miR-126-5p/rno-miR-126a-5p	0.0462364	1.34879	up
hsa-miR-133b/mmu-miR-133b-3p/rno-miR-133b-3p	0.0462379	1.37888	up
hsa-let-7c/mmu-let-7c-5p/rno-let-7c-5p	0.0469695	1.2367	up
hsa-miR-378a-5p/mmu-miR-378a-5p/rno-miR-378a-5p	0.0476508	1.54025	up
mmu-miR-466a-3p/mmu-miR-466b-3p/mmu-miR-466c-3p/mmu-miR-466e-3p/mmu-miR-466p-3p	0.0494668	1.27928	up
